# Supplementary material for: The way home: a scoping review of public health interventions to increase the utilization of home dialysis in chronic kidney disease patients
Source: BMC Nephrol. 2025 Apr 1;26:169. doi: 10.1186/s12882-025-04072-9 (PMC11963271; doi:10.1186/s12882-025-04072-9)
Supplement: Supplementary file 3 — Supplementary Material 3 [file 12882_2025_4072_MOESM3_ESM.xlsx]

## Sheet: Excluded References
Title	Authors	Published Year	Published Month	Journal	Volume	Issue	Pages	Reason for Exclusion
Satellite Dialysis: An Economic Approach to the Delivery of Hemodialysis Care	Bilinsky, R. T.; Morris, A. J.; Klein, H. R.	1971		JAMA: The Journal of the American Medical Association	218	12	1809-1813	Irrelevant outcomes
Cooperation and successful outcomes in home dialysis	MacElveen, P. M.; Alexander, R. A.; Hoover, P. M.	1975	Nov	Proc Clin Dial Transplant Forum	5		93-7	Irrelevant or no intervention of interest
Incidence and prevalence of home dialysis	Blagg, C. R.	1977		J Dial	1	5	475-93	Irrelevant or no intervention of interest
Chronic peritoneal dialysis in the management of diabetics with terminal renal failure	Rubin, J.; Oreopoulos, D. G.; Blair, R. D.; Chisholm, L. D.; Meema, H. E.; deVeber, G. A.	1977		Nephron	19	5	265-70	Irrelevant outcomes
Conditions for coverage of suppliers of ESRD services self-dialysis and home dialysis training--Health Care Financing Administration. Notice of proposed rulemaking		1981	Jan 15	Fed Regist	46	10	3794-800	Qualitative study or narrative review
[Substitutes for renal function. Technical trends and logistics of treatment]	Legrain, M.; Rottembourg, J.	1981		C R Seances Soc Biol Fil	175	5	669-93	Irrelevant outcomes
Experience with continuous ambulatory peritoneal dialysis	Rigby, R. J.; Butler, J. L.; Petrie, J. B.	1982	Apr 17	Med J Aust	1	8	331-5	Irrelevant or no intervention of interest
Feasibility of universal home haemodialysis with simplified techniques	George, C. R.	1983	42278	Lancet	2	8355	895-7	Irrelevant or no intervention of interest
The Toronto Western Hospital catheter in a pediatric dialysis program	Hogg, R. J.; Coln, D.; Chang, J.; Arant, B. S., Jr.; Houser, M.	1983	Nov	Am J Kidney Dis	3	3	219-23	Irrelevant outcomes
Choosing a dialysis therapy for children with end-stage renal disease	Fine, R. N.	1984	Nov	Am J Kidney Dis	4	3	249-52	Irrelevant outcomes
Development of dialysis and transplant activity in the world during the seventies of the 20th century	Válek, A.; Wing, A. J.	1984		Z Exp Chir Transplant Kunstliche Organe	17	2	69-78	Irrelevant outcomes
New technology and economic incentives will spur the growth of dialysis at home	Goodspeed, N. B.; Sylvester, B. S.	1985	Jan	Caring	4	1	28-34	Irrelevant or no intervention of interest
The efficacy and adequacy of continuous ambulatory peritoneal dialysis	Wu, G.; Kim, D.; Oreopoulos, D. G.	1985	Aug	Ulster Med J		Suppl	S48-61	Irrelevant outcomes
Five years' experience with continuous ambulatory or continuous cycling peritoneal dialysis in children	von Lilien, T.; Salusky, I. B.; Boechat, I.; Ettenger, R. B.; Fine, R. N.	1987	Oct	J Pediatr	111	4	513-8	Irrelevant outcomes
Giving life, giving death: ethical problems of high-technology medicine	Kjellstrand, C. M.	1988		Acta Med Scand Suppl	725		1-88	Irrelevant outcomes
Peritoneal activity staffing levels (PASL): One approach to desirable nurse/patient care ratios	Lees, P. A.; Starmann, B.; Reynolds, J.	1988		Dialysis and Transplantation	17	9	462-467+503	Could not access full text
Continuous ambulatory peritoneal dialysis (CAPD) in a patient with glucose-6-phosphatase deficiency	Vandepitte, K.; Lins, R. L.; Daelemans, R.; Zachée, P.; Kuyken, C.; De Broe, M. E.	1989		Perit Dial Int	9	2	111-4	Irrelevant outcomes
Nephrology nursing consult: case study. Quality assurance works	Sims, T. W.	1990	Jun	Anna j	17	3	258	Irrelevant outcomes
Simulation model for planning renal services in a district health authority	Bolger, P. G.; Davies, R.	1992	Sep 12	Bmj	305	6854	605-8	Irrelevant or no intervention of interest
Positive impact of home hemodialysis	Compton, A.	1992	Dec	Anna j	19	6	568-9	Irrelevant or no intervention of interest
Is continuous ambulatory peritoneal dialysis adequate long-term therapy for end-stage renal disease? A critical assessment	Diaz-Buxo, J. A.	1992	Nov	J Am Soc Nephrol	3	5	1039-48	Irrelevant outcomes
End-stage renal disease (ESRD) in Saudi Arabia	Ibrahim, M. A.; Kordy, M. N.	1992		Asia Pac J Public Health	6	3	140-5	Irrelevant outcomes
The development and implementation of a respite care program for paediatric peritoneal dialysis patients	Fryer-Keene, S.; Scott, M.; Hunchik, M.; Goodman, Y.	1993	Spring	J cannt	3	2	21-3	Irrelevant or no intervention of interest
Use of private duty nurses for daily CCPD and family relief in pediatric PD patients	Cascio, C.; Cabralda, T.; Wadhwa, N. K.; Kaskel, F.; Stewart, C.	1994		Adv Perit Dial	10		304-6	Could not access full text
[Informatics support and teledialysis]	Formica, M.; Quarello, F.; Stramignoni, E.; Pozzato, M.; Forneris, G.; Iadarola, G. M.; Maffei, S.; Basolo, B.; Martina, G.; Boero, R.; et al.,	1994	Mar	Minerva Urol Nefrol	46	1	11-6	Irrelevant or no intervention of interest
Continuous ambulatory peritoneal dialysis: an option in the developing world?	Zent, R.; Myers, J. E.; Donald, D.; Rayner, B. L.	1994		Perit Dial Int	14	1	48-51	Irrelevant outcomes
Continuous quality improvement for peritoneal dialysis patients	Dillon, P.; Murphy, M.; Larson, S.	1995	Mar	Nurs Clin North Am	30	1	117-28	Qualitative study or narrative review
DEMOGRAPHY AND SURVIVAL OF PATIENTS RECEIVING TREATMENT FOR CHRONIC-RENAL-FAILURE IN AUSTRALIA AND NEW-ZEALAND - REPORT ON DIALYSIS AND RENAL-TRANSPLANTATION TREATMENT FROM THE AUSTRALIA AND NEW-ZEALAND DIALYSIS AND TRANSPLANT REGISTRY	Disney, A. P. S.	1995	Jan	American Journal of Kidney Diseases	25	1	165-175	Irrelevant or no intervention of interest
CHRONIC PERITONEAL-DIALYSIS IN SPECIAL SITUATIONS	Labeeuw, M.; Caillette, A.; Denicola, C.; Diaz, C.	1995		Nephrologie	16	1	123-127	Irrelevant or no intervention of interest
Estimating increases in outpatient dialysis costs resulting from scientific and technological advancement	Ozminkowski, R. J.; Hassol, A.; Firkusny, I.; Noether, M.; Miles, M. A.; Newmann, J.; Sharda, C.; Guterman, S.; Schmitz, R.	1995	Apr	Adv Ren Replace Ther	2	2	127-42	Irrelevant or no intervention of interest
Recommended clinical practices for maximizing peritoneal dialysis clearances	Blake, P.; Burkart, J. M.; Churchill, D. N.; Daugirdas, J.; Depner, T.; Hamburger, R. J.; Hull, A. R.; Korbet, S. M.; Moran, J.; Nolph, K. D.; Oreopoulos, D. G.; Schreiber, M.; Soderbloom, R.	1996	Sep-Oct	Peritoneal Dialysis International	16	5	448-456	Irrelevant or no intervention of interest
Peritoneal dialysis in Asia	Cheng, I. K. P.	1996		Peritoneal Dialysis International	16		S381-S385	Irrelevant outcomes
New peritoneal dialysis solutions	Gokal, R.	1996		Nephrology	2		S159-S162	Irrelevant outcomes
Health-care economics and peritoneal dialysis	Nissenson, A. R.	1996		Perit Dial Int			S373-7	Irrelevant outcomes
Health-care economics and peritoneal dialysis	Nissenson, A. R.	1996		Peritoneal Dialysis International	16	SUPPL. 1	S373-S377	Irrelevant outcomes
Home health and respite care	Watson, A. R.	1996		Perit Dial Int			S551-3	Irrelevant or no intervention of interest
Home health and respite care	Watson, A. R.	1996		Peritoneal Dialysis International	16	SUPPL. 1	S551-S553	Irrelevant or no intervention of interest
A descriptive study of home hemodialysis spouses	Friesen, D.	1997	May	Dialysis & Transplantation	26	5	310-&	Irrelevant outcomes
Estimation of the economic impact of ambulatory dialysis in France: The case of continuous peritoneal dialysis	Lebrun, T.; Marissal, J. P.; Sailly, J. C.	1997	Dec	Revue D Epidemiologie Et De Sante Publique	45	6	493-507	Irrelevant or no intervention of interest
[Measuring the economic impact of ambulatory dialysis: the case of continuous ambulatory peritoneal dialysis]	Lebrun, T.; Marissal, J. P.; Sailly, J. C.	1997	Dec	Rev Epidemiol Sante Publique	45	6	493-507	Irrelevant or no intervention of interest
Compliance in CAPD and CCPD patients as measured by supply inventories during home visits	Bernardini, J.; Piraino, B.	1998	Jan	Am J Kidney Dis	31	1	101-7	Irrelevant or no intervention of interest
What is the place of peritoneal dialysis in the integrated treatment of renal failure?	Coles, G. A.; Williams, J. D.	1998	Dec	Kidney International	54	6	2234-2240	Irrelevant or no intervention of interest
Rapid growth in the use of automated peritoneal dialysis (APD) in adult patients on peritoneal dialysis	Perry, D.; Schatzke, D.; Royer, R.; Hackman, D.; Dasgupta, M. K.; Univ Alberta, Div Nephrol Edmonton A. B. T. G. B. Canada	1998	Feb 23-25	18th Annual Conference on Peritoneal Dialysis	14		57-59	Irrelevant or no intervention of interest
Evolution of renal replacement therapy in Central and Eastern Europe 7 years after political and economical liberation. Central and Eastern Europe Advisory Board in Chronic Renal Failure	Rutkowski, B.; Ciocalteu, A.; Djukanovic, L.; Kiss, I.; Kovac, A.; Krivoshiev, S.; Kveder, R.; Polenakovic, M.; Puretic, Z.; Stanaityte, M.; Tareyeva, I.; Teplan, V.; Zavitz, J.	1998	Apr	Nephrol Dial Transplant	13	4	860-4	Irrelevant or no intervention of interest
Evolution of renal replacement therapy in Central and Eastern Europe 7 years after political and economical liberation	Rutkowski, B.; Ciocalteu, A.; Djukanovic, L.; Kiss, I.; Kovac, A.; Krivoshiev, S.; Kveder, R.; Polenakovic, M.; Puretic, Z.; Stanaityte, M.; Tareyeva, I.; Teplan, V.; Zavitz, J.; Cent Eastern Europe Advisory Board Chronic, Ren	1998	Apr	Nephrology Dialysis Transplantation	13	4	860-864	Irrelevant or no intervention of interest
Long-term, successful peritoneal dialysis: End-stage renal disease core indicators study data	Flanigan, M. J.; Prowant, B. F.; Frankenfield, D.; Rocco, M. V.; Univ Iowa, Hosp; Clin, Dept Med Iowa City I. A. U. S. A.	1999	Feb 28-Mar 02	19th Annual Conference on Peritoneal Dialysis	15		105-111	Irrelevant outcomes
For-profit versus not-for-profit dialysis care for children with end stage renal disease	Furth, S. L.; Hwang, W.; Neu, A. M.; Fivush, B. A.; Powe, N. R.	1999	Sep	Pediatrics	104	3	519-524	Irrelevant or no intervention of interest
Long term peritoneal dialysis - is it a reality?	Gokal, R.	1999	Nov-Dec	Journal of Nephrology	12	6	362-370	Irrelevant or no intervention of interest
Can dialysis adequacy be achieved by tailoring the dialysis prescription in an Asian pediatric population on nightly intermittent peritoneal dialysis?	Gong, W. K.; Foong, P. P.; Ramirez, S.; Murugasu, B.; Yap, H. K.; Natl Univ Singapore Hosp, Dept Pediat Singapore Singapore	1999	Feb 28-Mar 02	19th Annual Conference on Peritoneal Dialysis	15		291-296	Irrelevant or no intervention of interest
In search of ideal hemodialysis: Is prolonged frequent dialysis the answer?	Raj, D. S. C.; Charra, B.; Pierratos, A.; Work, J.	1999	Oct	American Journal of Kidney Diseases	34	4	597-610	Irrelevant or no intervention of interest
Focus on rehabilitation: Teamwork that works	Solomon-Dimmitt, R.	1999	Jul	Advances in Renal Replacement Therapy	6	3	278-281	Irrelevant or no intervention of interest
Socioeconomic aspects of peritoneal dialysis in North America: role of non medical factors in the choice of dialysis	Venkataraman, V.; Nolph, K. D.	1999		Perit Dial Int			S419-22	Irrelevant or no intervention of interest
Iron status and iron supplementation in peritoneal dialysis patients	Vychytil, A.; Haag-Weber, M.	1999	Mar	Kidney International	55		S71-S78	Irrelevant or no intervention of interest
Trends in patient and technique survival in peritoneal dialysis and strategies: how are we doing and how can we do better?	Blake, P. G.	2000	Oct	Adv Ren Replace Ther	7	4	324-37	Irrelevant outcomes
Preliminary evaluation of incremental peritoneal dialysis in 25 patients	De Vecchi, A. F.; Scalamogna, A.; Finazzi, S.; Colucci, P.; Ponticelli, C.	2000	Jul-Aug	Peritoneal Dialysis International	20	4	412-417	Irrelevant or no intervention of interest
Hepatorenal syndrome: new perspectives in pathophysiology and management	Kes, P.	2000		Acta Med Croatica	54	4-5	165-73	Irrelevant or no intervention of interest
Technical-economic management models in dialytic treatment: An evolving reality. The Italian experience	Locatelli, F.; Pontoriero, G.; Del Vecchio, L.; Conte, F.	2000		Journal of Nephrology	13	3 SUPPL.	S20-S27	Irrelevant outcomes
Thirty years of universal home dialysis in Christchurch	McGregor, D.; Buttimore, A.; Robson, R.; Little, P.; Morton, J.; Lynn, K.	2000	Feb	New Zealand Medical Journal	113	1103	27-29	Could not access full text
Peritoneal dialysis: Its indications and contraindications	Shetty, A.; Oreopoulos, D. G.	2000		Dialysis and Transplantation	29	2	71-77	Irrelevant outcomes
Effect of pyrazinamide and probenecid on peritoneal urate transport kinetics during continuous ambulatory peritoneal dialysis	Spaia, S.; Magoula, I.; Tsapas, G.; Vayonas, G.	2000	Jan-Feb	Peritoneal Dialysis International	20	1	47-52	Irrelevant or no intervention of interest
Changing the trend: a prospective study on factors contributing to the growth rate of peritoneal dialysis programs	Gadallah, M. F.; Ramdeen, G.; Torres-Rivera, C.; Ibrahim, M. E.; Myrick, S.; Andrews, G.; Quin, A.; Fang, C.; Crossman, A.	2001		Adv Perit Dial	17		122-6	Could not access full text
Clinical call centres: does low-bandwidth video have a place?	Howard, A.	2001		Journal of Telemedicine and Telecare	7		14-16	Qualitative study or narrative review
An African community-based chronic ambulatory peritoneal dialysis programme	Katz, I. J.; Sofianou, L.; Hopley, M.	2001	Dec	Nephrol Dial Transplant	16	12	2395-400	Irrelevant or no intervention of interest
Peritoneal dialysis should be the first choice of initial renal replacement therapy for more patients with end-stage renal disease	Mehrotra, R.; Nolph, K. D.	2001	Jul-Aug	Asaio j	47	4	309-11	Irrelevant or no intervention of interest
[Early or late referral patterns of 1137 patients starting dialysis in 15 Italian dialysis centres]	Ballerini, L.; Conte, F.; Paris, V.	2002	Jul-Aug	G Ital Nefrol	19	4	419-24	Could not access full text
A case study: Telemedicine technology and peritoneal dialysis in children	Ghio, L.; Boccola, S.; Andronio, L.; Adami, D.; Paglialonga, F.; Ardissino, G.; Edefonti, A.	2002	Win	Telemedicine Journal and E-Health	8	4	355-359	Irrelevant outcomes
APD in the elderly	Kadambi, P.; Troidle, L.; Gorban-Brennan, N.; Kliger, A. S.; Finkelstein, F. O.	2002	Nov-Dec	Semin Dial	15	6	430-3	Irrelevant outcomes
Five years' experience of combination therapy: peritoneal dialysis with hemodialysis	Kawanishi, H.; Moriishi, M.; Tsuchiya, S.	2002		Adv Perit Dial	18		62-7	Irrelevant or no intervention of interest
What's new in peritoneal dialysis: biocompatibility and continuous flow peritoneal dialysis	Stigant, C. E.; Bargman, J. M.	2002	Nov	Curr Opin Nephrol Hypertens	11	6	597-602	Irrelevant or no intervention of interest
The role of APD in the improvement of outcomes in an ESRD program	Van Biesen, W.; Veys, N.; Vanholder, R.; Lameire, N.	2002	Nov-Dec	Seminars in Dialysis	15	6	422-426	Irrelevant outcomes
Utilization of PD modalities: Evolution	Venkataraman, V.; Nolph, K. D.	2002	Nov-Dec	Seminars in Dialysis	15	6	380-384	Irrelevant outcomes
Peritoneal dialysis in the nursing home	Wang, T.; Izatt, S.; Dalglish, C.; Jassal, S. V.; Bargman, J.; Vas, S.; Tziviskou, E.; Oreopoulos, D.	2002		Int Urol Nephrol	34	3	405-8	Irrelevant or no intervention of interest
Nocturnal hemodialysis in australia	Agar, J. W.; Somerville, C. A.; Dwyer, K. M.; Simmonds, R. E.; Boddington, J. M.; Waldron, C. M.	2003	Oct 1	Hemodial Int	7	4	278-89	Irrelevant or no intervention of interest
Promoting use of home dialysis	Agraharkar, M.; Patlovany, M.; Henry, S.; Bonds, B.	2003		Adv Perit Dial	19		163-7	Qualitative study or narrative review
[Collaborative study on peritoneal dialysis (PD) as first dialysis treatment in an Italian region: 1994-2000]	D'Adamo, G.; Di Napoli, A.; Amoroso, F.; De Martino, A.; Della Grotta, F.; Filippini, A.; Mauro, M.; Rosa, M.; Santoboni, A.; Scaccia, F.; Di Lallo, D.; Miceli, M.; Spinelli, C.	2003	Jul-Aug	G Ital Nefrol	20	4	381-7	Irrelevant outcomes
Patterns of care for patients with chronic kidney disease in the united states: Dying for improvement	Owen, W. F.	2003	Jul	Journal of the American Society of Nephrology	14	7	S76-S80	Irrelevant or no intervention of interest
Nightly intermittent peritoneal dialysis to initiate peritoneal dialysis	Ramalakshmi, S.; Bernardini, J.; Piraino, B.	2003		Adv Perit Dial	19		111-4	Irrelevant or no intervention of interest
End-stage renal disease in Indo-Asians in the North-West of England	Trehan, A.; Winterbottom, J.; Lane, B.; Foley, R.; Venning, M.; Coward, R.; Macleod, A. M.; Gokal, R.	2003		QJM: An International Journal of Medicine	96	7	499-504	Irrelevant outcomes
Economic impact of extended time on peritoneal dialysis as a result of using polyglucose: the application of a Markov chain model to forecast changes in the development of the ESRD programme over time	Weijnen, T. J. G.; van Hamersvelt, H. W.; Just, P. M.; Struijk, D. G.; Tjandra, Y. I.; ter Wee, P. M.; de Charro, F. T.	2003	Feb	Nephrology Dialysis Transplantation	18	2	390-396	Irrelevant or no intervention of interest
Campus and education: an experience with PD patients	Zuccherato, N.; Bordin, G.; Evangelista, F.; Oliva, S.; Susin, E.	2003	Apr-Jun	Edtna erca j	29	2	89-92	Irrelevant outcomes
Rights of chronic renal failure patients undergoing chronic dialysis therapy	Andreucci, V. E.; Kerr, D. N. S.; Kopple, J. D.	2004	Jan	Nephrology Dialysis Transplantation	19	1	30-38	Irrelevant outcomes
APPROACHES TO QUOTIDIAN DIALYSIS The Allient Dialysis System	Ash, Stephen R.	2004			17	2	164-166	Irrelevant or no intervention of interest
Peritoneal dialysis access-related procedures by nephrologists	Asif, A.	2004	Sep-Oct	Seminars in Dialysis	17	5	398-406	Irrelevant or no intervention of interest
Supporting peritoneal dialysis in remote Australia	Carruthers, D.; Warr, K.	2004	Dec	Nephrology (Carlton)	9 Suppl 4		S129-33	Qualitative study or narrative review
Cost of renal replacement therapy in Turkey	Erek, E.; Sever, M. K.; Akoglu, E.; Sariyar, M.; Bozfakioglu, S.; Apaydin, S.; Ataman, R.; Sarsmaz, N.; Altiparmak, M. R.; Seyahi, N.; Serdengeçti, K.	2004	Feb	Nephrology	9	1	33-38	Irrelevant or no intervention of interest
Review of combination of peritoneal dialysis and hemodialysis as a modality of treatment for end-stage renal disease	Fukui, H.; Hara, S.; Hashimoto, Y.; Horiuchi, T.; Ikezoe, M.; Itami, N.; Kawabe, M.; Kawanishi, H.; Kimura, H.; Nakamoto, Y.; Nakayama, M.; Ono, M.; Ota, K.; Shinoda, T.; Suga, T.; Ueda, T.; Fujishima, M.; Maeba, T.; Yamashita, A.; Yoshino, Y.; Watanabe, S.	2004	Feb	Ther Apher Dial	8	1	56-61	Irrelevant outcomes
Establishing a Home Nocturnal Hemodialysis Program: ���Starting From Scratch���	Hryciw, E.; Courtney, M.; Herian, N.; Wales, L.; Bainey, C.; Adams, C.; Foster, J.	2004		Hemodialysis International	8	1	98-98	Could not access full text
Volume control in peritoneal dialysis patients: Role of new dialysis solutions	Lameire, N.	2004		Blood Purification	22	1	44-54	Irrelevant outcomes
Is there a role for peritoneal dialysis in remote aboriginal patients with end-stage renal disease in Australia?	Lim, W. H.	2004	Dec	Nephrology (Carlton)			S126-8	Irrelevant outcomes
Long-term survival of arteriovenous fistulas in home hemodialysis patients	Lynn, K. L.; Buttimore, A. L.; Wells, J. E.; Inkster, J. A.; Roake, J. A.; Morton, J. B.	2004	May	Kidney International	65	5	1890-1896	Irrelevant or no intervention of interest
Reducing hemodialysis costs: conventional and quotidian home hemodialysis in Canada	McFarlane, P. A.	2004	Mar-Apr	Semin Dial	17	2	118-24	Irrelevant outcomes
Blood pressure monitoring by cellular telephone in patients on continuous ambulatory peritoneal dialysis	Nakamoto, H.; Nishida, E.; Ryuzaki, M.; Sone, M.; Yoshimoto, M.; Itagaki, K.	2004		Adv Perit Dial	20		105-10	Irrelevant outcomes
Preparation of ultrapure dialysate in Japan - Clinical usefulness and short-term future	Sato, T.; Kurosawa, A.; Kurihara, T.; Kurosawa, T.	2004		Blood Purification	22		55-59	Irrelevant or no intervention of interest
Home haemodialysis in remote Australia	Villarba, A.; Warr, K.	2004	Dec	Nephrology (Carlton)			S134-7	Irrelevant outcomes
Peritoneal dialysis: patient education based on the self-care model	Figueiredo, A. E.; Kroth, L. V.; Lopes, M. H. I.	2005		Scientia Medica	15	3	198-202	Irrelevant outcomes
Influence of a Pre-Dialysis Education Programme (PDEP) on the mode of renal replacement therapy	Goovaerts, T.; Jadoul, M.; Goffin, E.	2005	Sep	Nephrology Dialysis Transplantation	20	9	1842-1847	Irrelevant outcomes
[Choosing between peritoneal dialysis and haemodialysis: a critical appraisal of the literature]	Grenêche, S.; D'Andon, A.; Jacquelinet, C.; Faller, B.; Fouque, D.; Laville, M.	2005	Oct	Nephrol Ther	1	4	213-20	Irrelevant outcomes
The impact of topical mupirocin on peritoneal dialysis infection in Singapore General Hospital	Lim, C. T. S.; Wong, K. S.; Foo, M. W. Y.	2005	Oct	Nephrology Dialysis Transplantation	20	10	2202-2206	Irrelevant or no intervention of interest
[Dialysis as bridge therapy for renal transplantation: single center experience, a comparison of hemodialysis and continuous ambulatory peritoneal dialysis]	Mitome, J.; Yamamoto, H.; Kato, N.; Hayakawa, H.; Ikeda, M.; Yokoyama, K.; Nakayama, M.; Kawaguchi, Y.; Hosoya, T.	2005		Nihon Jinzo Gakkai Shi	47	7	813-20	Irrelevant or no intervention of interest
Peritoneal dialysis training: A multisensory approach	Neville, A.; Jenkins, J.; Williams, J. D.; Craig, K. J.	2005	Feb	Peritoneal Dialysis International	25		S149-S151	Irrelevant outcomes
Peritoneal dialysis training: a multisensory approach	Neville, A.; Jenkins, J.; Williams, J. D.; Craig, K. J.	2005	Feb	Perit Dial Int			S149-51	Irrelevant outcomes
Kidney disease in Paraguay	Santa Cruz, F.; Cabrera, W.; Barreto, S.; Mayor, M. M.; Báez, D.	2005	Aug	Kidney International	68		S120-S125	Irrelevant outcomes
Health economics of renal replacement therapy: perspectives from Singapore	Tan, C. C.; Chan, C. M.; Ho, C. K.; Wong, K. S.; Lee, E. J.; Woo, K. T.	2005	Apr	Kidney Int Suppl		94	S19-22	Qualitative study or narrative review
Are nurses the key to the increased uptake of frequent nocturnal home haemodialysis in Australia?	Bennett, P. N.; Oppermann, W.	2006	Mar	Renal Society of Australasia Journal	2	1	22-29	Irrelevant outcomes
Structural requirements for a successful chronic peritoneal dialysis program	Finkelstein, F. O.	2006	Nov	Kidney International	70		S118-S121	Irrelevant outcomes
The initiation of peritoneal dialysis: Planning the initial prescription	Finkelstein, F. O.; Ronco, C.; DellAquila, R.; Rodighiero, M. P.	2006		Peritoneal Dialysis: A Clinical Update	150		42-47	Irrelevant or no intervention of interest
Our peritonitis continuous quality improvement project: where there is a will there is a way	Nasso, L.	2006	Jan-Mar	Cannt j	16	1	20-3	Irrelevant or no intervention of interest
Automated peritoneal dialysis - Indications and management	Negoi, D.; Nolph, K. D.; Ronco, C.; DellAquila, R.; Rodighiero, M. P.	2006		Peritoneal Dialysis: A Clinical Update	150		278-284	Irrelevant outcomes
Continuous peritoneal dialysis in children: a single-centre experience in a developing country	Prasad, N.; Gulati, S.; Gupta, A.; Sharma, R. K.; Kumar, A.; Kumar, R.; Julu, D. V. S.	2006	Mar	Pediatric Nephrology	21	3	403-407	Irrelevant outcomes
Long-term peritoneal dialysis experience in Portugal	Rodrigues, A. S.; Matos, C. B.; Silva, F.; Fonseca, I.; Nogueira, C.; Santos, J.; Silva, A. S.; Cabrita, A.	2006	Dec	Int J Artif Organs	29	12	1109-16	Irrelevant or no intervention of interest
Barriers to utilization of chronic peritoneal dialysis in network #1, New England	Troidle, L.; Kliger, A.; Finkelstein, F.	2006	Jul-Aug	Perit Dial Int	26	4	452-7	Irrelevant or no intervention of interest
Peritoneal dialysis in Croatia	Cala, S.	2007	May-Jun	Perit Dial Int	27	3	238-44	Irrelevant or no intervention of interest
Effects of home hemodialysis on health-related quality of life measures	Finkelstein, F. O.; Finkelstein, S. H.; Wuerth, D.; Shirani, S.; Troidle, L.	2007	May-Jun	Seminars in Dialysis	20	3	265-268	Irrelevant or no intervention of interest
How to improve survival in geriatric peritoneal dialysis patients	Hiramatsu, M.	2007	Jun	Perit Dial Int			S185-9	Irrelevant outcomes
The economics of home nocturnal hemodialysis: how should we cost the benefits?	Komenda, P.; Levin, A.; Manns, B.	2007	Sep	Clinical Nephrology	68	3	151-158	Irrelevant or no intervention of interest
30 years of peritoneal dialysis development: the past and the future	Krediet, R. T.	2007	Jun	Perit Dial Int	27 Suppl 2		S35-41	Qualitative study or narrative review
Increased utilization of peritoneal dialysis to cope with mounting demand for renal replacement therapy--perspectives from Asian countries	Li, P. K.; Lui, S. L.; Leung, C. B.; Yu, A. W.; Lee, E.; Just, P. M.; Abraham, G.; Almazan-Gomez, L.; Huang, C. C.; Hooi, L. S.; Kawaguchi, Y.; Kuok, U. I.; Tungsanga, K.; Wang, T.; Wong, A. K.; Yu, X. Q.; Lo, W. K.	2007	Jun	Perit Dial Int	27 Suppl 2		S59-61	Qualitative study or narrative review
The continuum of chronic kidney disease and end-stage renal disease: Challenges and opportunities for chronic peritoneal dialysis in the United States	Mehrotra, R.	2007		Peritoneal Dialysis International	27	2	125-130	Irrelevant outcomes
Changing patterns of peritoneal dialysis utilization in the United States	Mehrotra, R.	2007		Peritoneal Dialysis International	27		S51-S52	Irrelevant or no intervention of interest
Chronic peritoneal dialysis in the United States: Declining utilization despite improving outcomes	Mehrotra, R.; Kermah, D.; Fried, L.; Kalantar-Zadeh, K.; Khawar, O.; Norris, K.; Nissenson, A.	2007	Oct	Journal of the American Society of Nephrology	18	10	2781-2788	Irrelevant or no intervention of interest
Telemedicine system for patients on continuous ambulatory peritoneal dialysis	Nakamoto, H.	2007	Jun	Peritoneal Dialysis International	27		S21-S26	Irrelevant outcomes
Aging in place? Evidence that a state Medicaid waiver program helps frail older persons avoid institutionalization	Pande, A.; Laditka, S. B.; Laditka, J. N.; Davis, D.	2007		Home Health Care Serv Q	26	3	39-60	Irrelevant outcomes
Overview of peritoneal dialysis in Latin America	Pecoits-Filho, R.; Abensur, H.; Cueto-Manzano, A. M.; Dominguez, J.; Divino Filho, J. C.; Fernandez-Cean, J.; Ortiz, A. M.; Moretta, G.; Ramos, A.; Sanabria, M.; Sesso, R.; Paniágua, R.	2007	May-Jun	Peritoneal Dialysis International	27	3	316-321	Irrelevant outcomes
'Doing dialysis at home': client attitudes towards renal therapy	Polaschek, N.	2007	Mar	Journal of Clinical Nursing	16	3A	51-58	Irrelevant or no intervention of interest
Regional effects of satellite haemodialysis units on renal replacement therapy in non-urban Ontario, Canada	Prakash, S.; Austin, P. C.; Oliver, M. J.; Garg, A. X.; Blake, P. G.; Hux, J. E.	2007	Aug	Nephrology Dialysis Transplantation	22	8	2297-2303	Irrelevant outcomes
Economic evaluation of palliative management versus peritoneal dialysis and hemodialysis for end-stage renal disease: Evidence for coverage decisions in Thailand	Teerawattananon, Y.; Mugford, M.; Tangcharoensathien, V.	2007	Jan-Feb	Value in Health	10	1	61-72	Irrelevant or no intervention of interest
Impact of an incremental increase in peritoneal dialysis utilization on hospital budgets in Colombia: Use of a budget impact model	Walker, D. R.; Sanabria, M.; Bhattacharyya, S. K.; Astudillo, K.; Diaz, F. J.; Camargo, D.; Enriquez, J.; Blackburn, J. C.	2007	May-Jun	Value in Health	10	3	A103-A104	Irrelevant or no intervention of interest
Development of the "peritoneal dialysis first" model in Hong Kong	Yu, A. W.; Chau, K. F.; Ho, Y. W.; Li, P. K.	2007	Jun	Perit Dial Int	27 Suppl 2		S53-5	Qualitative study or narrative review
THE COST ADVANTAGE OF INCREASING THE USE OF PERITONEAL DIALYSIS IN TURKEY	Bademlioglu, C.; Guloksuz, Y.; Hisarli, C.; Walker, D. R.; Just, P. M.	2008	Nov	Value in Health	11	6	A650-A650	Irrelevant outcomes
The renaissance of home hemodialysis: Where we are, why we got here, what is happening in the United States and elsewhere	Blagg, C. R.	2008		Hemodialysis International	12	SUPPL. 1	S2-S5	Qualitative study or narrative review
Peritoneal dialysis for older people: overcoming the barriers	Brown, E. A.	2008	Apr	Kidney Int Suppl		108	S68-71	Irrelevant or no intervention of interest
Use of new peritoneal dialysis solutions in children	Canepa, A.; Verrina, E.; Perfumo, F.	2008	Apr	Kidney International	73		S137-S144	Irrelevant outcomes
Training of peritoneal dialysis patients--Taiwan's experiences	Chen, T. W.; Li, S. Y.; Chen, J. Y.; Yang, W. C.	2008	Jun	Perit Dial Int	28 Suppl 3		S72-5	Irrelevant outcomes
Assisted peritoneal dialysis as a method of choice for elderly with end-stage renal disease	Dimkovic, N.; Oreopoulos, D.	2008	Dec	International Urology and Nephrology	40	4	1143-1150	Qualitative study or narrative review
Costs of home assistance for peritoneal dialysis: results of a European survey	Dratwa, M.	2008	Apr	Kidney Int Suppl		108	S72-5	Irrelevant outcomes
What happened in Finland to increase home hemodialysis?	Honkanen, E. O.; Rauta, V. M.	2008	Jul	Hemodial Int	12 Suppl 1		S11-5	Qualitative study or narrative review
What happened in Finland to increase home hemodialysis?	Honkanen, E. O.; Rauta, V. M.	2008		Hemodialysis International	12	SUPPL. 1	S11-S15	Qualitative study or narrative review
[Long-terme outcome of peritoneal dialysis treatment--27 years of single centre experience]	Janković, N.; Perković, N.	2008		Acta Med Croatica			17-20	Irrelevant outcomes
Peritoneal dialysis in India: current status and challenges	Jha, V.	2008	Jun	Perit Dial Int	28 Suppl 3		S36-41	Qualitative study or narrative review
A role for the Asian peritoneal dialysis community in renal replacement therapy worldwide	Kawaguchi, Y.; Kawanishi, H.	2008	Jun	Perit Dial Int			S9-s11	Irrelevant or no intervention of interest
Home hemodialysis in Australia: Current perspective	Kerr, P. G.; Polkinghorne, K. R.; McDonald, S. P.	2008	Jul	Hemodialysis International	12		S6-S10	Irrelevant or no intervention of interest
Home hemodialysis in Australia: current perspective	Kerr, P. G.; Polkinghorne, K. R.; McDonald, S. P.	2008	Jul	Hemodial Int			S6-10	Irrelevant or no intervention of interest
Personal dialysis using a web-based, portable system - C-PAK (Carry-on Pulse Artificial Kidney)	Lee, J. C.; Kim, W. E.; Lim, K. M.; Kim, J. C.; Insticc, Univ Madeira Ieee E. M. B. Assoc Advancement Artificial Intelligence; Seoul Natl Univ, Interdisciplinary Program Med; Biol Engn Major, Seoul South Korea	2008	Jan 28-31	1st International Conference on Biomedical Electronics and Devices			166-169	Irrelevant or no intervention of interest
Success of the peritoneal dialysis programme in Hong Kong	Li, P. K.; Szeto, C. C.	2008	May	Nephrol Dial Transplant	23	5	1475-8	Qualitative study or narrative review
Is rapid initiation of peritoneal dialysis feasible in unplanned dialysis patients? A single-centre experience	Lobbedez, T.; Lecouf, A.; Ficheux, M.; Henri, P.; de Ligny, B. H.; Ryckelynck, J. P.	2008	Oct	Nephrology Dialysis Transplantation	23	10	3290-3294	Irrelevant outcomes
The past and the present of peritoneal dialysis treatment	Polner, K.	2008		Orvosi Hetilap	149	1	45601	Could not access full text
[When to start dialysis. The predialysis patient]	Triolo, G.; Savoldi, S.	2008	May-Jun	G Ital Nefrol			S9-12, discussion S13-20	Irrelevant outcomes
Why less success of the peritoneal dialysis programmes in Europe?	van Biesen, W.; Veys, N.; Lameire, N.; Vanholder, R.	2008	May	Nephrol Dial Transplant	23	5	1478-81	Irrelevant outcomes
How peritoneal dialysis has developed in Vietnam	Van Bui, P.	2008	Jun	Perit Dial Int	28 Suppl 3		S63-6	Irrelevant or no intervention of interest
IN GREECE, INCREASING THE UTILIZATION OF PERITONEAL DIALYSIS THERAPY MAY REDUCE OVERALL DIALYSIS EXPENDITURES	Walker, D. R.; Just, P. M.	2008	Nov	Value in Health	11	6	A650-A650	Irrelevant or no intervention of interest
How accurate is the description of transport kinetics in peritoneal dialysis according to different versions of the three-pore model?	Waniewski, J.; Debowska, M.; Lindholm, B.	2008	Jan-Feb	Peritoneal Dialysis International	28	1	53-60	Irrelevant or no intervention of interest
[Ambulatory peritoneal dialysis--benefits, limitations and hopes]	Wańkowicz, Z.	2008	Apr	Pol Merkur Lekarski	24	142	285-8	Qualitative study or narrative review
Chronobiology of Arterial Hypertension in Hemodialysis Patients: Implications for Home Blood Pressure Monitoring	Agarwal, R.; Light, R. P.	2009	Oct	American Journal of Kidney Diseases	54	4	693-701	Irrelevant or no intervention of interest
Effective use of laparoscopy for long-term peritoneal dialysis access	Crabtree, J. H.; Burchette, R. J.	2009	Jul	American Journal of Surgery	198	1	135-141	Irrelevant outcomes
Is there "Cherry picking" in the ESRD program? Perceptions from a dialysis provider survey	Desai, A. A.; Bolus, R.; Nissenson, A.; Chertow, G. M.; Bolus, S.; Solomon, M. D.; Khawar, O. S.; Talley, J.; Spiegel, B. M. R.	2009		Clinical Journal of the American Society of Nephrology	4	4	772-777	Irrelevant or no intervention of interest
Assisted peritoneal dialysis: what is it and who does it involve?	Dimkovic, N.; Aggarwal, V.; Khan, S.; Chu, M.; Bargman, J.; Oreopoulos, D. G.	2009		Adv Perit Dial	25		165-70	Irrelevant or no intervention of interest
IMPROVING TECHNIQUE SURVIVAL IN PERITONEAL DIALYSIS: WHAT IS MODIFIABLE?	Ersoy, F. F.	2009	Feb	Peritoneal Dialysis International	29		S74-S77	Irrelevant or no intervention of interest
The Economics of Home Dialysis: Acting for the Individual While Planning Responsibly for the Population	Komenda, P.; Sood, M. M.	2009	May	Advances in Chronic Kidney Disease	16	3	198-204	Irrelevant outcomes
Peritoneal Dialysis Patient Selection: Characteristics for Success	Li, P. K. T.; Chow, K. M.	2009	May	Advances in Chronic Kidney Disease	16	3	160-168	Qualitative study or narrative review
PATIENT SELECTION FOR AUTOMATED PERITONEAL DIALYSIS: FOR WHOM, WHEN?	Liakopoulos, V.; Dombros, N.	2009	Feb	Peritoneal Dialysis International	29		S102-S107	Irrelevant outcomes
Peritoneal dialysis in the Far East - An astonishing situation in 2008	Lo, W. K.	2009		Peritoneal Dialysis International	29		S227-S229	Qualitative study or narrative review
Role of the International Society for Peritoneal Dialysis (ISPD) in the Future of Peritoneal Dialysis	Lo, W. K.; Ronco, C.; Crepaldi, C.; Cruz, D. N.	2009		Peritoneal Dialysis - from Basic Concepts to Clinical Excellence	163		311-319	Irrelevant outcomes
Peritoneal Dialysis and Renal Transplantation	Lobbedez, T.; Lecouf, A.; Abbadie, O.; Ficheux, M.; de Ligny, B. H.; Ryckelynck, J. P.; Ronco, C.; Crepaldi, C.; Cruz, D. N.	2009		Peritoneal Dialysis - from Basic Concepts to Clinical Excellence	163		250-256	Irrelevant outcomes
Increasing PD utilization: should suitable patients be forced?	Mendelssohn, D. C.	2009	Mar-Apr	Perit Dial Int	29	2	144-6	Irrelevant or no intervention of interest
Decision Making around Dialysis Options	Mooney, A.; Ronco, C.; Crepaldi, C.; Cruz, D. N.	2009		Peritoneal Dialysis - from Basic Concepts to Clinical Excellence	163		257-260	Irrelevant outcomes
Assessing and training patients on peritoneal dialysis in their own homes can influence better practice	Ozturk, S.; Yucel, L.; Guvenc, S.; Ekiz, S.; Kazancioglu, R.	2009	Sep	J Ren Care	35	3	141-6	Irrelevant outcomes
How to persuade peritoneal dialysis - skeptical hemodialysis fans	Rodrigues, A.	2009		Contrib Nephrol	163		237-242	Irrelevant or no intervention of interest
[Medical and economic evaluation of new peritoneal dialysis solutions]	Ryckelynck, J. P.; Lobbedez, T.; Ficheux, M.; Chatelet, V.; Thuillier-Lecouf, A.; Henri, P.; Hurault de Ligny, B.	2009	Jun	Nephrol Ther			S286-9	Irrelevant or no intervention of interest
Fact: A national strategy to avoid catheters	Beathard, G. A.	2010		Journal of Vascular Access	11	3	241-242	Irrelevant outcomes
Investigating the health profile of patients with end-stage renal failure receiving peritoneal dialysis: a cluster analysis	Chan, M. F.; Wong, F. K. Y.; Chow, S. K. Y.	2010	Mar	Journal of Clinical Nursing	19	5-6	649-657	Irrelevant outcomes
THE EFFECT OF WEATHER ON PERITONEAL DIALYSIS (PD) PRESCRIPTION: SEASONAL VARIATION IN PD DIALYSATE UTILIZATION	Chen, T. W.; Li, S. Y.; Chen, T. J.; Chen, Y. C.; Lai, C. L.; Chen, J. Y.; Chou, L. F.	2010	May-Jun	Peritoneal Dialysis International	30	3	320-328	Irrelevant outcomes
Direct medical cost of peritoneal dialysis: Results from a Mexican cohort	Cortes-Sanabria, L.; Ortiz-Juarez, V. R.; Rodriguez, B. E.; Soto, H.; Pazarin, L.; Cueto-Manzano, A. M.	2010		NDT Plus	3		iii400	Irrelevant outcomes
Older peoples' satisfaction with home-based dialysis	Derrett, S.; Darmody, M.; Williams, S.; Rutherford, M.; Schollum, J.; Walker, R.	2010	Jun	Nephrology	15	4	464-470	Irrelevant outcomes
Peritoneal dialysis in Saudi Arabia: A single center experience	Divino, J.; Alharbi, A.; Kechred, M.; Azhari, A.; Naje, F.; Almohaya, S.; Shetia, S.	2010		Peritoneal Dialysis International	30		S146	Could not access full text
The cost of dialysis in Belgium	Dratwa, M.; Bogaert, A. M.; Caekelbergh, K.; Lamotte, M.; Laplante, S.	2010		NDT Plus	3		iii93	Irrelevant or no intervention of interest
Peritoneal dialysis without a physical peritoneal dialysis unit	Grapsa, E. I.; Klimopoulos, S.; Tseke, P.; Papaioannou, N.; Tzanatos, H.	2010	Jun	Clinical Nephrology	73	6	449-453	Irrelevant or no intervention of interest
Healthcare system & RRT in Korea	Ha, S. K.	2010		Nephrology	15		30-31	Irrelevant or no intervention of interest
Assisted APD using paid community health-care assistants: UK single center experience	Haddoub, S. S.; Clemenger, M.; McGrory, J.; Hisole, N.; Brown, E. A.	2010		Peritoneal Dialysis International	30		S181	Irrelevant outcomes
Timely initiation of dialysis for chronic kidney disease: Perspective from four Asian countries	Harris, D. C.; Chen, Y. M.; Saito, A.; Yu, A. W.	2010	Jun	Nephrology	15		61-65	Irrelevant outcomes
Nonclinical factors associated with treatment with peritoneal dialysis in ESRD patients in Taiwan	Huang, H. C.; Wang, J. Y.; Chang, C. C.; Chiu, P. F.; Chiang, M. C.; Yang, Y.	2010	Nov-Dec	Perit Dial Int	30	6	638-43	Irrelevant or no intervention of interest
Hemodialysis arteriovenous fistula self-cannulation: moving theory to practice in developing patient-teaching resources	Hudson, S.; Macdonald, M.	2010	Nov-Dec	Clin Nurse Spec	24	6	304-12	Irrelevant or no intervention of interest
Medication apprehension and compliance among dialysis patients--a comprehensive guidance attitude	Katzir, Z.; Boaz, M.; Backshi, I.; Cernes, R.; Barnea, Z.; Biro, A.	2010		Nephron Clin Pract	114	2	c151-7	Irrelevant outcomes
Introduction to and impact of peritoneal dialysis favored policies	Liu, F. X.; Wiegand, P.; Yu, A.; Inglese, G.; Li, M.; Gao, X.	2010		Peritoneal Dialysis International	30		S151	Qualitative study or narrative review
Disparities in end-stage renal disease care in South America	Lugon, J. R.; de Matos, J. S.	2010		Clinical Nephrology	74	SUPPL.1	S66-S71	Irrelevant or no intervention of interest
'Reality and desire' in the care of advanced chronic kidney disease	Marr��n, B.; Craver, L.; Rem��n, C.; Prieto, M.; Guti��rrez, J. M.; Ortiz, A.	2010	Oct	Clinical Kidney Journal	3	5	431-435	Irrelevant outcomes
Does home haemodialysis produce better outcomes for patients?	Miller, J.	2010	Nov 11-24	Br J Nurs	19	20	1275-6, 1278-80	Irrelevant outcomes
Patient Views About Treatment of Stage 5 CKD: A Qualitative Analysis of Semistructured Interviews	Morton, R. L.; Devitt, J.; Howard, K.; Anderson, K.; Snelling, P.; Cass, A.	2010	Mar	American Journal of Kidney Diseases	55	3	431-440	Irrelevant or no intervention of interest
The story of continuous ambulatory peritoneal dialysis in Iran	Najafi, I.; Hakemi, M.; Safari, S.; Atabak, S.; Sanadgol, H.; Nouri-Majalan, N.; Ardalan, M. R.; Moghadam, A. G.; Ashegh, H.; Keshvari, A.	2010	Jul-Aug	Perit Dial Int	30	4	430-3	Qualitative study or narrative review
DESCRIPTION OF AN OUTBREAK OF ACUTE STERILE PERITONITIS IN IRAN	Nouri-Majalan, N.; Najafi, I.; Sanadgol, H.; Ganji, M. R.; Atabak, S.; Hakemi, M.; Soleymanian, T.	2010	Jan-Feb	Peritoneal Dialysis International	30	1	19-22	Irrelevant or no intervention of interest
Malawi: A historical evolution in dialysis. Committiment by the national health system	Riajab, J.	2010		Cardiovascular Journal of Africa	21	3	S13-S14	Could not access full text
Successful daily home hemodialysis patient-care partner dyads: Benefits outweigh burdens	Wise, M.; Schatell, D.; Klicko, K.; Burdan, A.; Showers, M.	2010	Jul	Hemodialysis International	14	3	278-288	Qualitative study or narrative review
Home hemodialysis in Australia and New Zealand: how and why it has been successful	Agar, J. W.; Hawley, C. M.; Kerr, P. G.	2011	Nov-Dec	Semin Dial	24	6	658-63	Irrelevant or no intervention of interest
Training an illiterate patient on peritoneal dialysis	Cracchiolo, D.; Wilson, L.; Hofmann, M.; Singer, G.	2011		Peritoneal Dialysis International	31		S15	Could not access full text
The impact of short daily and nocturnal hemodialysis on quality of life, cardiovascular risk and survival	Culleton, B. F.; Asola, M. R.	2011	Jul-Aug	J Nephrol	24	4	405-15	Irrelevant outcomes
Multidisciplinary CKD Care Enhances Outcomes At Dialysis Initiation	Dixon, J.; Borden, P.; Kaneko, T. M.; Schoolwerth, A. C.	2011	Mar-Apr	Nephrology Nursing Journal	38	2	165-171	Irrelevant or no intervention of interest
Daily protein intake and survival in patients on peritoneal dialysis	Dong, J.; Li, Y.; Xu, Y.; Xu, R.	2011	Nov	Nephrol Dial Transplant	26	11	3715-21	Irrelevant or no intervention of interest
Self-care Among Persons Using Advanced Medical Technology at Home	Fex, A.	2011		Nordisk Sygeplejeforskning-Nordic Nursing Research	1	1	66-74	Irrelevant or no intervention of interest
[Home peritoneal ultrafiltration in the treatment of chronic heart failure]	Galli, E. G.; Taietti, C.	2011	Sep-Oct	G Ital Nefrol	28	5	506-13	Irrelevant or no intervention of interest
Is the underutilization of peritoneal dialysis in relation to hemodialysis, as renal replacement therapy, justifiable worldwide? Yes or No	Grapsa, E.	2011		Hippokratia	15		13-15	Irrelevant or no intervention of interest
Cost-Effectiveness of Initiating Dialysis Early: A Randomized Controlled Trial	Harris, A.; Cooper, B. A.; Li, J. J.; Bulfone, L.; Branley, P.; Collins, J. F.; Craig, J. C.; Fraenkel, M. B.; Johnson, D. W.; Kesselhut, J.; Luxton, G.; Pilmore, A.; Rosevear, M.; Tiller, D. J.; Pollock, C. A.; Harris, D. C.	2011	May	American Journal of Kidney Diseases	57	5	707-715	Irrelevant outcomes
[Thirty years experience of treatment with peritoneal dialysis in University Hospital "Sveti Duh"]	Jurina, H.; Vrbani��, L.; Jankovi��, N.	2011	Oct	Acta Med Croatica	65 Suppl 3		41-4	Could not access full text
Home dialysis modalities: The development of a framework to identify and quantify favourable renal policy and reimbursement factors	Laplante, S.; Vanovertveld, P. G.	2011		Value in Health	14	7	A257	Qualitative study or narrative review
Increasing home based dialysis therapies to tackle dialysis burden around the world: a position statement on dialysis economics from the 2nd Congress of the International Society for Hemodialysis	Li, P. K.; Cheung, W. L.; Lui, S. L.; Blagg, C.; Cass, A.; Hooi, L. S.; Lee, H. Y.; Locatelli, F.; Wang, T.; Yang, C. W.; Canaud, B.; Cheng, Y. L.; Choong, H. L.; de Francisco, A. L.; Gura, V.; Kaizu, K.; Kerr, P. G.; Kuok, U. I.; Leung, C. B.; Lo, W. K.; Misra, M.; Szeto, C. C.; Tong, K. L.; Tungsanga, K.; Walker, R.; Wong, A. K.; Yu, A. W.	2011	Jan	Nephrology (Carlton)	16	1	53-6	Irrelevant outcomes
Successful application of internet and mobile telephony in remote monitoring of peritoneal dialysis patients	Nayak, A.; Antony, S.	2011		Peritoneal Dialysis International	31		S28	Irrelevant outcomes
A collaborative team approach to increase use of peritoneal dialysis	Porteous, S.; Van Der Woerd, C.	2011		Peritoneal Dialysis International	31		S16	Irrelevant outcomes
AN INTERNATIONAL PERSPECTIVE ON PERITONEAL DIALYSIS AMONG INDIGENOUS PATIENTS	Prakash, S.	2011	Jul-Aug	Peritoneal Dialysis International	31	4	390-398	Irrelevant outcomes
Effect of an In-Hospital Chronic Kidney Disease Education Program among Patients with Unplanned Urgent-Start Dialysis	Rioux, J. P.; Cheema, H.; Bargman, J. M.; Watson, D.; Chan, C. T.	2011	Apr	Clinical Journal of the American Society of Nephrology	6	4	799-804	Irrelevant outcomes
Peritoneal dialysis in children with end-stage renal disease	Schaefer, F.; Warady, B. A.	2011	Sep 27	Nat Rev Nephrol	7	11	659-68	Irrelevant outcomes
Effects of comorbid and demographic factors on dialysis modality choice and related patient survival in Europe	van de Luijtgaarden, M. W. M.; Noordzij, M.; Stel, V. S.; Ravani, P.; Jarraya, F.; Collart, F.; Schön, S.; Leivestad, T.; Puttinger, H.; Wanner, C.; Jager, K. J.	2011	Sep	Nephrology Dialysis Transplantation	26	9	2940-2947	Irrelevant or no intervention of interest
Cardiac and vascular structure and function parameters do not improve with alternate nightly home hemodialysis: an interventional cohort study	van Eps, C. L.; Jeffriess, L.; Haluska, B.; Hawley, C. M.; Coombes, J.; Matsumoto, A.; Jeffries, J. K.; Johnson, D. W.; Campbell, S. B.; Isbel, N. M.; Mudge, D. W.; Marwick, T.	2011	Oct 3	BMC Nephrol	12		51	Irrelevant outcomes
Reduction in the annual cost of a dialysis patient as peritoneal dialysis utilization increases	Walker, D.; Just, P.; Inglese, G.	2011		Peritoneal Dialysis International	31		S26	Irrelevant or no intervention of interest
Telemonitoring in the renal program: Empowering patients and engaging providers	White, S.	2011		Peritoneal Dialysis International	31		S29	Could not access full text
PD: Where it's been, where it's going	Work, J.	2011		Journal of Vascular Access	12		S20-S21	Could not access full text
The Comparison of Exit-site Care with Normal Saline and Povidoneiodine in Preventing Exit-site Infection and Peritonitis in Children on Chronic Peritoneal Dialysis Treatment	Yavascan, O.; Anil, M.; Kara, O. D.; Bal, A.; Akcan, N.; Senturk, S.; Unturk, S.; Aksu, N.	2011	Sep-Oct	Saudi Journal of Kidney Diseases and Transplantation	22	5	931-934	Irrelevant or no intervention of interest
Effect of peritoneal dialysis on life quality in patients with refractory end stage congestive heart failure	Alivanis, P.; Tsampikaki, E.; Aperis, G.; Kaikis, A.; Paliouras, C.; Karvouniaris, N.; Maragaki, M.	2012		European Heart Journal: Acute Cardiovascular Care	1		137	Irrelevant outcomes
Home hemodialysis: A successful option for obese and bariatric people with end-stage kidney disease	Batt, J.; Linton, K.; Bennett, P. N.	2012	Oct	Hemodialysis International	16		S26-S31	Irrelevant or no intervention of interest
Factors affecting the number of patients treated with either peritoneal or home haemodialysis in the UK	Castledine, C.; Gilg, J.; Rogers, C.; Ben-Shlomo, Y.; Caskey, F.	2012		Nephrology Dialysis Transplantation	27		ii274	Irrelevant or no intervention of interest
What influences patient choice of treatment modality at the pre-dialysis stage?	Chanouzas, D.; Ng, K. P.; Fallouh, B.; Baharani, J.	2012	Apr	Nephrology Dialysis Transplantation	27	4	1542-1547	Irrelevant or no intervention of interest
Dialysis: Choice of dialysis--what to do with economic incentives	Chow, K. M.; Li, P. K.	2012	Sep	Nat Rev Nephrol	8	9	495-6	Qualitative study or narrative review
Establishment and maintenance of vascular and peritoneal accesses in incident dialysis patients: A cost-effectiveness analysis	Coentrao, L.; Ribeiro, C.; Santos-Araujo, C.; Neto, R.; Pestana, M.	2012		Nephrology Dialysis Transplantation	27		ii252	Irrelevant outcomes
When is the ideal time to start a home based dialysis therapy?	Cooper, B. A.; Wong, M. G.; Branley, P.; Bulfone, L.; Collins, J. F.; Craig, J. C.; Fraenkel, M. B.; Harris, A.; Kesselhut, J.; Li, J. J.; Luxton, G.; Pilmore, A.; Tiller, D. J.; Johnson, D. W.; McDonald, S.; Harris, D. C.; Pollock, C. A.	2012		Nephrology	17		49	Could not access full text
Re-engineering a home dialysis program	Everson, S.; Yotter, J.; Williams, A.; Hocum, C.; Wick, B.; Tibor, M.; Wilson, J.; Kao, Y.	2012		Peritoneal Dialysis International	32		S26	Could not access full text
Peritoneal Dialysis (PD) after loss of renal transplant function - A review	Grzegorzewska, A. E.	2012		Peritoneal Dialysis International	32		S9	Irrelevant outcomes
Financial Implications of Choice of Dialysis Type of the Revised Medicare Payment System: An Economic Analysis	Hornberger, J.; Hirth, R. A.	2012	Aug	American Journal of Kidney Diseases	60	2	280-287	Qualitative study or narrative review
Developing and sustaining a renal supportive care service for people with end-stage kidney disease	Josland, E.; Brennan, F.; Anastasiou, A.; Brown, M. A.	2012	Mar	Renal Society of Australasia Journal	8	1	11-17	Irrelevant outcomes
Is there impact of mortality prior hemodialysis therapy in peritoneal dialysis patients?	Koc, Y.; Unsal, A.; Basturk, T.; Sakaci, T.; Ahbap-Dal, E.; Sinangil-Arar, A.; Kose-Budak, S.; Kayabasi, H.	2012	May 14	Nefrologia	32	3	335-42	Irrelevant outcomes
Therapy retention experience of a large home short daily hemodialysis (SDHD) center	Kraus, M.; Cox, C.; Lee, Y.	2012		American Journal of Kidney Diseases	59	4	A49	Irrelevant or no intervention of interest
How to Avoid Technique Failure in Peritoneal Dialysis Patients?	Lobbedez, T.; Boissinot, L.; Ficheux, M.; Castrale, C.; Ryckelynck, J. P.; Ronco, C.; Rosner, M. H.; Crepaldi, C.	2012		Peritoneal Dialysis - State-of-the-Art 2012	178		53-57	Irrelevant outcomes
Perspectives on home hemodialysis in Japan	Maeda, K.; Nakai, S.	2012		Contrib Nephrol	177		99-105	Qualitative study or narrative review
How Automated Peritoneal Dialysis Is Applied and Maintained in Japan	Nakamoto, H.; Suzuki, H.	2012		Home Dialysis in Japan: Contemporary Status	177		13-23	Irrelevant or no intervention of interest
PERITONEAL DIALYSIS IN CAPE TOWN, SOUTH AFRICA	Okpechi, I. G.; Rayner, B. L.; Swanepoel, C. R.	2012	May-Jun	Peritoneal Dialysis International	32	3	254-260	Irrelevant outcomes
Impact of predialysis education on home dialysis utilization	Pandey, R.; Rotaru, D.; Shukla, A.	2012		American Journal of Kidney Diseases	59	4	A78	Could not access full text
Estimates of invasive home-use medical device adverse events resulting in hospitalization	Sansing, V. V.; Aggrey, G.; Hefflin, B.	2012		Pharmacoepidemiology and Drug Safety	21		315	Irrelevant outcomes
Self-management support for peritoneal dialysis patients	Sarian, M.; Brault, D.; Perreault, N.	2012	Jul-Sep	Cannt j	22	3	18-24	Could not access full text
End-Stage Renal Disease and Renal Replacement Therapy in older Patients	Smyth, A.	2012	Spring	Nephrourol Mon	4	2	425-30	Irrelevant outcomes
Peritoneal dialysis in patients 75 years of age and older--a 22-year experience	Taveras, A. E.; Bekui, A. M.; Gorban-Brennan, N.; Raducu, R.; Finkelstein, F. O.	2012		Adv Perit Dial	28		84-8	Irrelevant or no intervention of interest
Diabetes care for peritoneal dialysis clients: Utilizing a chronic disease prevention and management approach to improve healthcare outcomes	Vaillancourt, C.	2012		Canadian Journal of Diabetes	36	5	S5	Irrelevant outcomes
Development and validation of the Consumer Quality index instrument to measure the experience and priority of chronic dialysis patients	van der Veer, S. N.; Jager, K. J.; Visserman, E.; Beekman, R. J.; Boeschoten, E. W.; de Keizer, N. F.; Heuveling, L.; Stronks, K.; Arah, O. A.	2012	Aug	Nephrology Dialysis Transplantation	27	8	3284-3291	Irrelevant outcomes
Reimbursement of Dialysis: A Comparison of Seven Countries	Vanholder, R.; Davenport, A.; Hannedouche, T.; Kooman, J.; Kribben, A.; Lameire, N.; Lonnemann, G.; Magner, P.; Mendelssohn, D.; Saggi, S. J.; Shaffer, R. N.; Moe, S. M.; Van Biesen, W.; van der Sande, F.; Mehrotra, R.; Ame Soc, Nephrology	2012	Aug	Journal of the American Society of Nephrology	23	8	1291-1298	Irrelevant outcomes
Home haemodialysis and uraemic toxin removal: does a happy marriage exist?	Vanholder, R.; Eloot, S.; Neirynck, N.; Van Biesen, W.	2012	Oct	Nature Reviews Nephrology	8	10	579-588	Irrelevant outcomes
COST-EFFECTIVENESS ANALYSIS OF THE SPANISH RENAL REPLACEMENT THERAPY PROGRAM	Villa, G.; Fernández-Ortiz, L.; Cuervo, J.; Rebollo, P.; Selgas, R.; González, T.; Arrieta, J.	2012	Mar-Apr	Peritoneal Dialysis International	32	2	192-199	Irrelevant or no intervention of interest
Implementation of a national training course for peritoneal dialysis catheter (PDC) insertions under local anesthetic	Wild, J.; Joseph, J.; Fluck, R.; Rutherford, P.	2012		Peritoneal Dialysis International	32		S4	Could not access full text
Aging and ESRD Demographics: Consequences for the Practice of Dialysis	Williams, M. E.; Sandeep, J.; Catic, A.	2012		Seminars in Dialysis	25	6	617-622	Irrelevant or no intervention of interest
Impact of individual and environmental socioeconomic status on peritoneal dialysis outcomes: a retrospective multicenter cohort study	Xu, R.; Han, Q. F.; Zhu, T. Y.; Ren, Y. P.; Chen, J. H.; Zhao, H. P.; Chen, M. H.; Dong, J.; Wang, Y.; Hao, C. M.; Zhang, R.; Zhang, X. H.; Wang, M.; Tian, N.; Wang, H. Y.	2012		PLoS One	7	11	e50766	Irrelevant outcomes
Evaluation of adherence and depression among patients on peritoneal dialysis	Yu, Z. L.; Yeoh, L. Y.; Seow, Y. Y.; Luo, X. C.; Griva, K.	2012	Jul	Singapore Medical Journal	53	7	474-480	Irrelevant outcomes
PERITONEAL DIALYSIS AND THE PROCESS OF MODALITY SELECTION	Blake, P. G.; Quinn, R. R.; Oliver, M. J.	2013	May-Jun	Peritoneal Dialysis International	33	3	233-241	Irrelevant outcomes
The mini-PET in pediatric peritoneal dialysis: A useful tool to predict volume overload?	Cano, F.; Rojo, A.; Azocar, M.; Ibacache, M. J.; Delucchi, A.; Ugarte, F.; Irarrazabal, C.; Delgado, I.	2013	Jul	Pediatric Nephrology	28	7	1121-1126	Irrelevant or no intervention of interest
LOWER EDUCATION LEVEL IS A MAJOR RISK FACTOR FOR PERITONITIS INCIDENCE IN CHRONIC PERITONEAL DIALYSIS PATIENTS: A RETROSPECTIVE COHORT STUDY WITH 12-YEAR FOLLOW-UP	Chern, Y. B.; Ho, P. S.; Kuo, L. C.; Chen, J. B.	2013	Sep-Oct	Peritoneal Dialysis International	33	5	552-558	Irrelevant outcomes
The Home Network: An Australian National Initiative For Home Therapies	Chow, J.; Fortnum, D.; Moodie, J. A.; Simmonds, R.; Tomlins, M.	2013		Journal of Renal Care	39	SUPPL. 1	56-61	Qualitative study or narrative review
Home haemodialysis in Ireland	Connaughton, D. M.; Jamal, A.; McWilliams, J.; O'Kelly, P.; Ormond, J.; Butler, A.; McEntee, N.; Tierney, E.; Lambe, G.; Denton, M.; Magee, C.; Conlon, P. J.	2013	Mar	Ir J Med Sci	182	1	91-6	Irrelevant or no intervention of interest
Comparison of direct medical costs between automated and continuous ambulatory peritoneal dialysis	Cortés-Sanabria, L.; Rodríguez-Arreola, B. E.; Ortiz-Juárez, V. R.; Soto-Molina, H.; Pazarín-Villaseñor, L.; Martínez-Ramírez, H. R.; Cueto-Manzano, A. M.	2013		Peritoneal Dialysis International	33	6	679-686	Irrelevant outcomes
Peritoneal dialysis--current status and future challenges	Davies, S. J.	2013	Jul	Nat Rev Nephrol	9	7	399-408	Irrelevant or no intervention of interest
HAND HYGIENE IN PERITONEAL DIALYSIS PATIENTS: A COMPARISON OF TWO TECHNIQUES	Figueiredo, A. E.; de Siqueira, S. L.; Poli-De-Figueiredo, C. E.; d'Avila, D. O.	2013	Nov-Dec	Peritoneal Dialysis International	33	6	655-661	Irrelevant or no intervention of interest
Using behavioural theories to optimise shared haemodialysis care: a qualitative intervention development study of patient and professional experience	Glidewell, L.; Boocock, S.; Pine, K.; Campbell, R.; Hackett, J.; Gill, S.; Wilkie, M.	2013	Oct 7	Implement Sci	8		118	Irrelevant or no intervention of interest
Health literacy in patients on peritoneal dialysis corelates and outcomes	Jain, D.; Green, J.; Weisbord, S. D.; Sheth, H.; Bender, F. H.	2013		American Journal of Kidney Diseases	61	4	A48	Irrelevant outcomes
Outcomes of Extended-Hours Hemodialysis Performed Predominantly at Home	Jun, M.; Jardine, M. J.; Gray, N.; Masterson, R.; Kerr, P. G.; Agar, J. W. M.; Hawley, C. M.; van Eps, C.; Cass, A.; Gallagher, M.; Perkovic, V.	2013	Feb	American Journal of Kidney Diseases	61	2	247-253	Irrelevant outcomes
Psychosocial aspects of children and families of children treated with automated peritoneal dialysis	Kiliś-Pstrusińska, K.; Wasilewska, A.; Medyńska, A.; Bałasz-Chmielewska, I.; Grenda, R.; Kluska-Jóźwiak, A.; Leszczyńska, B.; Olszak-Szot, I.; Miklaszewska, M.; Szczepańska, M.; Tkaczyk, M.; Urzykowska, A.; Zachwieja, K.; Zajączkowska, M.; Ziółkowska, H.; Zagożdżon, I.; Zwolińska, D.	2013	Nov	Pediatr Nephrol	28	11	2157-67	Irrelevant outcomes
Pd catheters and placement techniques towards paramount outcome	Kubota, M.	2013		Blood Purification	34	3-4	265	Irrelevant outcomes
Peritoneal dialysis usage (PD): What is a realistic goal in europe?	Laplante, S.; Rutherford, P.	2013		Nephrology Dialysis Transplantation	28		i264	Irrelevant or no intervention of interest
Peritoneal dialysis (PD): Is the ageing population really a barrier in europe?	Laplante, S.; Rutherford, P.	2013		Nephrology Dialysis Transplantation	28		i431	Irrelevant or no intervention of interest
Peritoneal Dialysis-First Policy Made Successful: Perspectives and Actions	Li, P. K. T.; Chow, K. M.	2013	Nov	American Journal of Kidney Diseases	62	5	993-1005	Qualitative study or narrative review
Myocardial stunning in hemodialysis patients: “A silent overlooked insult”	Loarte, P.; Chou, S. Y.; Cohen, R.; Mirrer, B.	2013		Cardiology (Switzerland)	125		66	Irrelevant or no intervention of interest
When should commence dialysis: focusing on the predialysis condition	Maffei, S.; Savoldi, S.; Triolo, G.	2013	Spring	Nephrourol Mon	5	2	723-7	Irrelevant outcomes
Home Telehealth in High-Risk Dialysis Patients: A 3-Year Study	Minatodani, D. E.; Berman, S. J.	2013	Jul	Telemedicine and E-Health	19	7	520-522	Irrelevant outcomes
Home Telehealth: Facilitators, Barriers, and Impact of Nurse Support Among High-Risk Dialysis Patients	Minatodani, D. E.; Chao, P. H. J.; Berman, S. J.	2013	Aug	Telemedicine and E-Health	19	8	573-578	Irrelevant outcomes
Advances in peritoneal dialysis	Mosawi, A. J. A.	2013		Peritoneal Dialysis: Types, Procedures and Risks Factors			17-67	Irrelevant outcomes
Almost anyone can have home therapy but can we overcome the barriers?	Muroma-Karttunen, R.	2013	Jan	J Ren Care	39 Suppl 1		45495	Irrelevant or no intervention of interest
Using an Electronic Self-Management Tool to Support Patients with Chronic Kidney Disease (CKD): A CKD Clinic Self-Care Model	Ong, S. W.; Jassal, S. V.; Porter, E.; Logan, A. G.; Miller, J. A.	2013	Mar-Apr	Seminars in Dialysis	26	2	195-202	Irrelevant or no intervention of interest
Home Haemodialysis Dose: How Much Of A Good Thing?	Pickering, W.	2013		Journal of Renal Care	39	SUPPL. 1	35-41	Irrelevant outcomes
Optimising Treatment of End-Stage Renal Disease in the Elderly	Power, A.; Brown, E.	2013		Nephron Clinical Practice	124	3-4	202-208	Irrelevant outcomes
Home dialysis virtual ward identifies gaps in care	Schachter, M.; Tennankore, K.; Bargman, J.; Chan, C.	2013		Hemodialysis International	17	1	171	Qualitative study or narrative review
Educational programs improve the preparation for dialysis and survival of patients with chronic kidney disease	Tamura, M. K.; Li, S.; Chen, S. C.; Cavanaugh, K. L.; Whaley-Connell, A. T.; McCullough, P. A.; Mehrotra, R. L.	2013		Kidney International	85	3	686-692	Irrelevant outcomes
Clinical outcomes and mortality in peritoneal dialysis patients: a 10-year retrospective analysis in a single center	Unsal, A.; Koc, Y.; Basturk, T.; Sakaci, T.; Ahbap, E.; Sinangil, A.; Budak, S. K.; Sevinc, M.; Kara, E.; Doner, B.	2013	Oct	Clin Nephrol	80	4	270-9	Irrelevant outcomes
Successful vascular access management for home haemodialysis: a practical approach	Verhallen, A.	2013	Jan	J Ren Care			28-34	Irrelevant outcomes
Day care service for elderly Peritoneal Dialysis patients	Yu, Zhenli; Kenny Tan Ban, Leong; Sia Jia, Hui; Ng Lay, Ling; Evan Lee Jon, Choon; Tang Woon, Hoe; Marjorie Foo Wai, Yin; Adrian Liew Seng, Teck; Martin, Lee; Beng, Huat; Yeoh Lee, Ying; Terina Seow Ying, Ying	2013		International Journal of Integrated Care (IJIC)	13		45323	Irrelevant outcomes
Increasing uptake of peritoneal dialysis in ESRD cost saving in UK		2014		PharmacoEconomics & Outcomes News	708	1	7-7	Irrelevant or no intervention of interest
EVALUATION OF A COMPUTER-GUIDED CURRICULUM USING ANIMATION, VISUAL IMAGES, AND VOICE CUES TO TRAIN PATIENTS FOR PERITONEAL DIALYSIS	Bernardini, J.; Davis, D. J.	2014	Jan-Feb	Peritoneal Dialysis International	34	1	79-84	Irrelevant outcomes
Comprehensive educational strategies contributing to a success in implementing 'peritoneal dialysis first' policy	Ching, L. M.; Sf, F. J.; Ping, L. M.; Ming, C. K.; Lai, P. K.; Kt, L. P.	2014		Nephrology	19		189-190	Could not access full text
An international feasibility study of home haemodialysis in older patients	Cornelis, T.; Tennankore, K. K.; Goffin, E.; Rauta, V.; Honkanen, E.; Őzyilmaz, A.; Thanaraj, V.; Jayanti, A.; Mitra, S.; van der Sande, F. M.; Kooman, J. P.; Chan, C. T.	2014	Dec	Nephrol Dial Transplant	29	12	2327-33	Irrelevant outcomes
Key factors for a high-quality peritoneal dialysis program ��� The role of the pd team and continuous quality improvement	Fang, W.; Ni, Z.; Qian, J.	2014		Peritoneal Dialysis International	34		S35-S42	Irrelevant or no intervention of interest
Nephrologists' perspectives on dialysis treatment: results of an international survey	Fluck, R. J.; Fouque, D.; Lockridge, R. S.	2014	Jan	Bmc Nephrology	15		8	Irrelevant outcomes
Improving the uptake of home dialysis in Australia and New Zealand	Fortnum, D.; Ludlow, M.	2014		Renal Society of Australasia Journal	10	2	75-80	Qualitative study or narrative review
UK renal registry 16th annual report: Chapter 1 UK renal replacement therapy incidence in 2012: National and centre-specific analyses	Gilg, J.; Rao, A.; Fogarty, D.	2014		Nephron - Clinical Practice	125	1-4	1-27	Irrelevant outcomes
Quality of life and emotional distress between patients on peritoneal dialysis versus community-based hemodialysis	Griva, K.; Kang, A. W.; Yu, Z. L.; Mooppil, N. K.; Foo, M.; Chan, C. M.; Newman, S. P.	2014	Feb	Qual Life Res	23	1	57-66	Irrelevant outcomes
Non-Adherence in Patients on Peritoneal Dialysis: A Systematic Review	Griva, K.; Lai, A. Y.; Lim, H. A.; Yu, Z. L.; Foo, M. W. Y.; Newman, S. P.	2014	Feb	Plos One	9	2	11	Irrelevant or no intervention of interest
The Use of a Tablet Computer Platform to Optimize the Care of Patients Receiving Peritoneal Dialysis: A Pilot Study	Harrington, D. M.; Myers, L.; Eisenman, K.; Bhise, V.; Nayak, K. S.; Rosner, M. H.	2014		Blood Purification	37	4	311-315	Irrelevant outcomes
Home dialysis grows despite cost and logistical hurdles	Johnson, Steven Ross	2014		Modern Healthcare	44	41	23-23	Qualitative study or narrative review
The financial impact of increasing home-based high dose haemodialysis and peritoneal dialysis	Liu, F. X.; Treharne, C.; Culleton, B.; Crowe, L.; Arici, M.	2014	Oct	Bmc Nephrology	15		12	Irrelevant or no intervention of interest
Establishing a national knowledge translation and generation network in kidney disease: the CAnadian KidNey KNowledge TraNslation and GEneration NeTwork	Manns, B.; Barrett, B.; Evans, M.; Garg, A.; Hemmelgarn, B.; Kappel, J.; Klarenbach, S.; Madore, F.; Parfrey, P.; Samuel, S.; Soroka, S.; Suri, R.; Tonelli, M.; Wald, R.; Walsh, M.; Zappitelli, M.	2014		Can J Kidney Health Dis	1		2	Irrelevant or no intervention of interest
[Trend in PD in non-pediatric public centers in Italy: results of the 2010 GSDP-SIN census and comparison with the 2008 and 2005 censuses]	Marinangeli, G.; Cabiddu, G.; Neri, L.; Viglino, G.; Amici, G.; Iadarola, G. M.; Santarelli, S.; Virga, G.; La Milia, V.; Corciulo, R.	2014	Jul-Aug	G Ital Nefrol	31	4		Irrelevant outcomes
Combined therapy with peritoneal dialysis and hemodialysis: a multicenter retrospective observational cohort study in Japan	Maruyama, Y.; Yokoyama, K.; Nakayama, M.; Higuchi, C.; Sanaka, T.; Tanaka, Y.; Sakai, K.; Mizuiri, S.; Otsuka, Y.; Kuriyama, S.; Maeba, T.; Iwasawa, H.; Nakao, T.; Hosoya, T.	2014		Blood Purif	38	2	149-53	Irrelevant or no intervention of interest
Where we come from and where we are going in terms of peritoneal dialysis: identifying barriers and strategies for the future	Moreiras-Plaza, M. M.	2014	43040	Nefrologia	34	6	756-67	Qualitative study or narrative review
A SPANISH SUCCESSFUL MULTIFACTORIAL INITIATIVE TO INCREASE THE USE OF PERITONEAL DIALYSIS	Pérez, J.; Selgas, R.; Prieto, M.; Sánchez, J. A.; Remón, C.	2014	May	Nephrology Dialysis Transplantation	29		16-16	Qualitative study or narrative review
The changing landscape of home dialysis in the United States	Rivara, M. B.; Mehrotra, R.	2014	Nov	Current Opinion in Nephrology and Hypertension	23	6	586-591	Qualitative study or narrative review
Kidney care program in an urban managed care setting prepares CKD patients for ESRD	Smith-Jules, T.; Prlesi, L.; Manganelli, J.; Chung, H.; Meara, A.; Felleman, S.; Bauer, C.	2014		American Journal of Kidney Diseases	63	5	A105	Irrelevant outcomes
Geographic and facility-level variation in the use of peritoneal dialysis in Canada: a cohort study	Sood, M. M.; Tangri, N.; Hiebert, B.; Kappel, J.; Dart, A.; Levin, A.; Manns, B.; Molzahn, A.; Naimark, D.; Nessim, S. J.; Rigatto, C.; Soroka, S. D.; Zappitelli, M.; Komenda, P.	2014	Jan	CMAJ Open	2	1	E36-44	Irrelevant or no intervention of interest
Educational programs improve the preparation for dialysis and survival of patients with chronic kidney disease	Tamura, M. K.; Li, S. Y.; Chen, S. C.; Cavanaugh, K. L.; Whaley-Connell, A. T.; McCullough, P. A.; Mehrotra, R. L.; Keep Investigators	2014	Mar	Kidney International	85	3	686-692	Irrelevant outcomes
ASSOCIATION OF KEY PERFORMANCE INDICATORS AND A RAPID INCREASE IN PERITONEAL DIALYSIS UPTAKE IN VICTORIA	Toussaint, N. D.; Dowling, G.; Robertson, M.; Safe, M.; McMahon, L. P.; Knight, R.; Fair, K.; Linehan, L.; Holt, S. G.; Walker, R. G.; Power, D. A.	2014	Aug	Nephrology	19		42-42	Qualitative study or narrative review
A budget impact analysis of increasing home-based dialyses in the United Kingdom	Treharne, C.; Arici, M.; Laplante, S.; Farooqui, U.; Culleton, B.; Liu, F. X.	2014		Nephrology Dialysis Transplantation	29		iii277-iii278	Irrelevant or no intervention of interest
Peritoneal Dialysis and In-Centre Haemodialysis: A Cost-Utility Analysis from a UK Payer Perspective	Treharne, C.; Liu, F. X.; Arici, M.; Crowe, L.; Farooqui, U.	2014	Aug	Applied Health Economics and Health Policy	12	4	409-420	Irrelevant or no intervention of interest
Peer kidney care initiative: Peer report dialysis care & outcomes in the United states, 2014		2015		American Journal of Kidney Diseases	65	6	S1-S140	Irrelevant outcomes
A review of acute and chronic peritoneal dialysis in developing countries	Abraham, G.; Varughese, S.; Mathew, M.; Vijayan, M.	2015	Jun	Clin Kidney J	8	3	310-7	Irrelevant outcomes
A review of acute and chronic peritoneal dialysis in developing countriess	Abraham, G.; Varughese, S.; Mathew, M.; Vijayan, M.	2015	Jun	Clinical Kidney Journal	8	3	310-317	Qualitative study or narrative review
Home hemodialysis needs you!	Agar, J. W. M.; Schatell, D.; Walker, R.	2015		Hemodialysis International	19	S1	S4-S7	Qualitative study or narrative review
Long-Term Safety of Buttonhole Cannulation and Efficacy of Mupirocin Prophylaxis	Agarwal, A.; Nesrallah, G.	2015		Contrib Nephrol	186		64-70	Irrelevant or no intervention of interest
Hemodialysis Versus Peritoneal Dialysis, Which is Cost-effective?	Atapour, A.; Eshaghian, A.; Taheri, D.; Dolatkhah, S.	2015	Sep-Oct	Saudi Journal of Kidney Diseases and Transplantation	26	5	962-965	Irrelevant outcomes
Assisted Peritoneal Dialysis for Older People with End-Stage Renal Disease: The French and Danish Experience	B��chade, C.; Lobbedez, T.; Ivarsen, P.; Povlsen, J. V.	2015	Nov	Perit Dial Int	35	6	663-6	Qualitative study or narrative review
Prevention of peritoneal dialysis-related infections	Campbell, D. J.; Johnson, D. W.; Mudge, D. W.; Gallagher, M. P.; Craig, J. C.	2015	Sep	Nephrology Dialysis Transplantation	30	9	1461-1472	Irrelevant or no intervention of interest
Single Center Experience with a Peritoneal Dialysis Cycler with Advanced Patient Interactive Screen: Impact on Patient Training	Chan, L.; Cabus-Fojas, M. S.; Duffoo, M. A.; Firanek, C.; Sloand, J. A.; Uribarri, J.	2015		Journal of the American Society of Nephrology	26		1027A	Irrelevant outcomes
Sustainability of the Peritoneal Dialysis-First Policy in Hong Kong	Choy, A. S.; Li, P. K.	2015		Blood Purif	40	4	320-5	Qualitative study or narrative review
Taking hospital treatments home: a mixed methods case study looking at the barriers and success factors for home dialysis treatment and the influence of a target on uptake rates	Combes, G.; Allen, K.; Sein, K.; Girling, A.; Lilford, R.	2015	Oct	Implementation Science	10		13	Qualitative study or narrative review
Advancements in Automated Peritoneal Dialysis Cycler Technology Driving Improved Quality of Care	Firanek, C.; Sloand, J. A.	2015		Journal of the American Society of Nephrology	26		1023A	Irrelevant outcomes
'MY KIDNEYS, MY CHOICE, DECISION AID': SUPPORTING SHARED DECISION MAKING	Fortnum, D.; Smolonogov, T.; Walker, R.; Kairaitis, L.; Pugh, D.	2015	Jun	Journal of Renal Care	41	2	81-87	Irrelevant outcomes
Modalities and prescribing strategies in intensive home hemodialysis: a narrative review	Fran��ois, K.; Ghazan-Shahi, S.; Chan, C. T.	2015	Mar	Minerva Urol Nefrol	67	1	75-84	Could not access full text
Practice of peritoneal dialysis access education using the new hybrid simulator in Japan	Fukasawa, M.	2015	Nov	Journal of Vascular Access	16		S5-S8	Irrelevant outcomes
Periodic Peritoneal Dialysis in End Stage Renal Disease: Is it Still Relevant? A Single Center Study from India	Gandhi, K.; Prasad, D.; Malhotra, V.; Agrawal, D.; Beniwal, P.; Mathur, M.	2015	Nov-Dec	Annals of Medical and Health Sciences Research	5	6	379-384	Irrelevant or no intervention of interest
Potential impact of peer mentoring on treatment choice in patients with chronic kidney disease: A review	Ghahramani, N.	2015		Archives of Iranian Medicine	18	4	239-243	Qualitative study or narrative review
Use of Peritoneal Dialysis (PD) Before and After the Bundled Prospective Payment System (PPS)	Hirth, R.; Nahra, T. A.; Wilk, A. S.; Turenne, M.; Segal, J. H.; Wheeler, J.; Sleeman, K.; Zhang, W.	2015		Journal of the American Society of Nephrology	26		38A-39A	Could not access full text
The Canadian Organ Replacement Register: Nursing's important contribution	Kim, S. J.; Thomas, A.	2015	Oct-Dec	Cannt j	25	4	26	Irrelevant outcomes
DEBATE: Should Dialysis at Home be Mandatory for All Suitable ESRD Patients?	Lewicki, Michelle C.; Polkinghorne, Kevan R.; Kerr, Peter G.	2015			28	2	147-154	Irrelevant or no intervention of interest
A Global Overview of the Impact of Peritoneal Dialysis First or Favored Policies: An Opinion	Liu, F. X.; Gao, X.; Inglese, G.; Chuengsaman, P.; Pecoits-Filho, R.; Yu, A.	2015	Jul-Aug	Perit Dial Int	35	4	406-20	Qualitative study or narrative review
A global overview of renal registries: A systematic review Epidemiology and Health Outcomes	Liu, F. X.; Rutherford, P.; Smoyer-Tomic, K.; Prichard, S.; Laplante, S.	2015		BMC Nephrology	16	1		Irrelevant or no intervention of interest
Home dialysis applying tele-medicine systems: An experimental study assessing its feasibility for a new compact service in renal transplant	Mammas, C. S.; Grapsa, E.	2015		Transplant International	28		677	Irrelevant or no intervention of interest
The present status of and perspectives on home hemodialysis therapy in Japan	Masakane, I.; Hanafusa, N.; Kita, T.; Hasegawa, T.; Maeda, K.	2015		Contrib Nephrol	185		32-41	Qualitative study or narrative review
An Overview of Regular Dialysis Treatment in Japan (As of 31 December 2013)	Masakane, I.; Nakai, S.; Ogata, S.; Kimata, N.; Hanafusa, N.; Hamano, T.; Wakai, K.; Wada, A.; Nitta, K.	2015	Dec	Therapeutic Apheresis and Dialysis	19	6	540-574	Irrelevant or no intervention of interest
Combined therapy using peritoneal dialysis and hemodialysis may increase the indications for peritoneal dialysis in the United States	Matsuo, N.; Yokoyama, K.; Tanno, Y.; Yamamoto, I.; Yokoo, T.	2015	Jun	Kidney International	87	6	1259-1260	Qualitative study or narrative review
Present Status and Future of Peritoneal Dialysis in Japan	Nakamoto, H.; Nitta, K.	2015		Chronic Kidney Diseases - Recent Advances in Clinical and Basic Research	185		116-123	Irrelevant or no intervention of interest
Present Status of Renal Replacement Therapy in Asian Countries	Navva, P. K. R.; Sreepada, S. V.; Nayak, K. S.	2015		Blood Purification	40	4	280-287	Qualitative study or narrative review
Overcoming the Underutilisation of Peritoneal Dialysis	Pajek, J.	2015		Biomed Research International	2015		7	Irrelevant or no intervention of interest
What factors relate to peritoneal dialysis drop out? results from a single United Kingdom centre	Prawiradiradja, R.; Liu, B.; Baharani, J.	2015		Nephrology Dialysis Transplantation	30		iii553	Irrelevant outcomes
Distribution of 50% among in-center hemodialysis and peritoneal dialysis in incident patients either for the dialysis modality election or treatment initiation-a Spanish multicenter experience with patient decision aid tools	Quiros, P.; Remon-Rodriguez, C.; Prieto, M.	2015		Nephrology Dialysis Transplantation	30		iii258	Could not access full text
Patient selection and training for home hemodialysis	Rioux, J. P.; Marshall, M. R.; Faratro, R.; Hakim, R.; Simmonds, R.; Chan, C. T.	2015		Hemodialysis International	19	S1	S71-S79	Qualitative study or narrative review
Treatment of life-threatening hyperkalemia with peritoneal dialysis in the ED	Roseman, D. A.; Schechter-Perkins, E. M.; Bhatia, J. S.	2015	Mar	Am J Emerg Med	33	3	473.e3-5	Irrelevant or no intervention of interest
Dialysis Patients' Utilization of Health Care Services Covered by Long-Term Care Insurance in Japan	Shimizu, U.; Mitadera, Y.; Aoki, H.; Akazawa, K.	2015	May	Tohoku Journal of Experimental Medicine	236	1	9-19	Irrelevant outcomes
Attitudes and perceptions of patients on the kidney transplant waiting list toward mobile health-delivered physical activity programs	Sieverdes, J. C.; Raynor, P. A.; Armstrong, T.; Jenkins, C. H.; Sox, L. R.; Treiber, F. A.	2015	Mar	Progress in Transplantation	25	1	26-34	Irrelevant outcomes
Peritoneal Dialysis in Western Countries	Struijk, D. G.	2015	Dec	Kidney Diseases	1	3	157-164	Irrelevant or no intervention of interest
The Ethics of Chronic Dialysis for the Older Patient: Time to Reevaluate the Norms	Thorsteinsdottir, B.; Swetz, K. M.; Albright, R. C.	2015	Nov	Clinical Journal of the American Society of Nephrology	10	11	2094-2099	Irrelevant or no intervention of interest
Multidisciplinary care in patients with chronic kidney disease: A systematic review and meta-analysis	Wang, S. M.; Hsiao, L. C.; Ting, I. W.; Yu, T. M.; Liang, C. C.; Kuo, H. L.; Chang, C. T.; Liu, J. H.; Chou, C. Y.; Huang, C. C.	2015	Oct	European Journal of Internal Medicine	26	8	640-645	Qualitative study or narrative review
Impacts of Geographic Distance on Peritoneal Dialysis (PD) Utilization: Refining Models of Treatment Selection	Wang, V.; Maciejewski, M. L.; Coffman, C.; Sanders, L. L.; Lee, S. Y. D.; Hirth, R.; Messana, J. M.	2015		Journal of the American Society of Nephrology	26		545A	Irrelevant or no intervention of interest
How has peritoneal dialysis changed over the last 30 years: experience of the Verona dialysis center	Zaza, G.; Rugiu, C.; Trubian, A.; Granata, S.; Poli, A.; Lupo, A.	2015	Apr 14	BMC Nephrol	16		53	Irrelevant or no intervention of interest
A systematic review of international policies, barriers, and strategies to increase peritoneal dialysis adoption	Ariza, J. G.; Cata��o, A.; Brabata, C.	2016		Value in Health	19	3	A133	Could not access full text
Early experience of an interventional nephrology programme in a newly established metropolitan setting in Australia-PD catheter insertion	Baer, R.; Frazier, J.; Jarvis, E.; Moore, J.; Raman, P.; Rogers, R.; Tan, K.	2016		Nephrology	21		170	Irrelevant or no intervention of interest
Pilot Use of Assisted Peritoneal Dialysis for Temporary Interruptions in Self-Care Peritoneal Dialysis	Bevilacqua, M. U.; Singh, R. S.; Chiu, H.; Levin, A.; Copland, M. A.; Taylor, P. A.	2016		Journal of the American Society of Nephrology	27		612A	Irrelevant outcomes
Evaluation of the efficiency of tele-monitoring at home of patients with chronic renal insufficiency, stages 3 and 4, on the frequency of events generating risks and the progression of chronic renal disease	Caillette-Beaudoin, A.; Zaoui, P.; Colin, C.; Touzet, S.; Kuentz, F.; Fabre, J. L.; Galland, R.; Guerraoui, A.; Hallonet, P.; Denicola, C.; Grangier, J. P.	2016		European Research in Telemedicine	5	4	119-135	Irrelevant outcomes
Patient Education and Peritoneal Dialysis Modality Selection: A Systematic Review and Meta-analysis	Devoe, D.J.; Wong, B.; James, M.T.; Ravani, P.; Oliver, M.J.; Barnieh, L.; Roberts, D.J.; Pauly, R.; Manns, B.J.; Kappel, J.; Quinn, R.R.	2016	Apr	American Journal of Kidney Diseases	68	3	422-433	Qualitative study or narrative review
Vascular surgeons often serve as primary dialysis educators in patients referred for arteriovenous access creation	Fang, Z. B.; Edwards, J. B.; Brewster, L. P.; Arya, S.; Duwayri, Y.; Veeraswamy, R. K.; Dodson, T. F.; Rajani, R. R.	2016		Journal of Vascular Surgery	63	6	95S-96S	Irrelevant outcomes
Peritoneal dialysis - A too rarely method used, especially also in elderly patients	Haag-Weber, M.	2016		Klinikarzt	45	7-8	364-370	Irrelevant outcomes
A Randomized Controlled Trial of Care Management in Late Stage CKD - Preparation for ESKD	Halinski, C.; Agoritsas, S.; Sakhiya, V.; Balsam, L.; Fishbane, S.	2016		Journal of the American Society of Nephrology	27		10A	Could not access full text
Choice of first dialysis modality for children and young adults with end stage renal disease	Hogan, J.; Ranchin, B.; Fila, M.; Harambat, J.; Vrillon, I.; Roussey, G.; Fischbach, M.; Couchoud, C.	2016		Pediatric Nephrology	31	10	1726	Irrelevant outcomes
The End-Stage Renal Disease Prospective Payment System Had Little Effect on Home Dialysis Usage in the United States	Lin, E.; Cheng, X. S.; Chin, K. K.; Zubair, T.; Chertow, G. M.; Bendavid, E.; Bhattacharya, J.	2016		Journal of the American Society of Nephrology	27		66A	Could not access full text
Factors influencing access to education, decision making, and receipt of preferred dialysis modality in unplanned dialysis start patients	Machowska, A.; Alscher, M. D.; Vanga, S. R.; Koch, M.; Aarup, M.; Qureshi, A. R.; Lindholm, B.; Rutherford, P. A.	2016		Patient Preference and Adherence	10		2229-2237	Irrelevant or no intervention of interest
Routine Use of Decision Making Tools Increases Peritoneal Dialysis Choice and Take on in an International Setting	Marron, B.; Ostrowski, J.; Timofte, D.; T��r��k, M.; Roesch, M.; Martin, C.; Kochman, P.; Attila, O.; Divino-Filho, J. C.; Hegbrant, J. B. A.	2016		Journal of the American Society of Nephrology	27		610A	Could not access full text
Home Dialysis is a Viable Option for Treatment of Young Infants with End Stage Renal Disease in Pakistan	Moorani, K. N.	2016	Jun	Annals Abbasi Shaheed Hospital & Karachi Medical & Dental College	21	2	106-114	Irrelevant outcomes
PREDICTORS OF TRANSFER TO HOME HEMODIALYSIS AFTER PERITONEAL DIALYSIS COMPLETION	Nadeau-Fredette, A. C.; Hawley, C.; Pascoe, E.; Chan, C. T.; Leblanc, M.; Clayton, P. A.; Polkinghorne, K. R.; Boudville, N.; Johnson, D. W.	2016	Sep-Oct	Peritoneal Dialysis International	36	5	547-554	Irrelevant or no intervention of interest
Role of clinical pharmacist in the management of blood pressure in dialysis patients	Qudah, B.; Albsoul-Younes, A.; Alawa, E.; Mehyar, N.	2016	Aug	International Journal of Clinical Pharmacy	38	4	931-940	Irrelevant outcomes
Comparing Dialysis Modality and Cardiovascular Mortality in Patients on Hemodialysis and Peritoneal Dialysis	Refaat, H.; Sany, D.; Mohab, A.; Ezzat, H.	2016		Adv Perit Dial	32		22-31	Irrelevant outcomes
Evolution of Technology for Continuous Renal Replacement Therapy: Forty Years of Improvements	Ronco, C.	2016		Contributions to Nephrology	189		114-123	Irrelevant or no intervention of interest
The use of vascular access audit and infections in home hemodialysis	Rousseau-Gagnon, M.; Faratro, R.; D'Gama, C.; Fung, S.; Wong, E.; Chan, C. T.	2016	Apr	Hemodialysis International	20	2	298-305	Irrelevant outcomes
Pre-dialysis renal clinic visits and patients' outcomes on peritoneal dialysis	Tang, W.; Hu, X. H.; Zhu, L.; Niu, Z. L.; Su, C. Y.; Han, Q. F.; Wang, T.	2016	Nov	Int Urol Nephrol	48	11	1911-1917	Irrelevant or no intervention of interest
How to meet the demand for good quality renal dialysis as part of universal health coverage in resource-limited settings?	Teerawattananon, Y.; Luz, A.; Pilasant, S.; Tangsathitkulchai, S.; Chootipongchaivat, S.; Tritasavit, N.; Yamabhai, I.; Tantivess, S.	2016	Mar	Health Research Policy and Systems	14		8	Irrelevant outcomes
What informs decisions regarding home dialysis: A qualitatve descriptve study of patients from Greek backgrounds in a hospital-based haemodialysis unit	Tranter, S.	2016		Renal Society of Australasia Journal	12	2	56-61	Irrelevant outcomes
Cost-effectiveness of haemodialysis and peritoneal dialysis for patients with end-stage renal disease in Singapore	Yang, F.; Lau, T.; Luo, N.	2016	Aug	Nephrology	21	8	669-677	Irrelevant outcomes
Rates of Intentional and Unintentional Nonadherence to Peritoneal Dialysis Regimes and Associated Factors	Yu, Z. L.; Lee, V. Y.; Kang, A. W.; Chan, S.; Foo, M.; Chan, C. M.; Griva, K.	2016		PLoS One	11	2	e0149784	Irrelevant or no intervention of interest
Peritoneal Dialysis to Treat Patients with Acute Kidney Injury-The Saving Young Lives Experience in West Africa: Proceedings of the Saving Young Lives Session at the First International Conference of Dialysis in West Africa, Dakar, Senegal, December 2015	Abdou, N.; Antwi, S.; Koffi, L. A.; Lalya, F.; Adabayeri, V. M.; Nyah, N.; Palmer, D.; Brusselmans, A.; Cullis, B.; Feehally, J.; McCulloch, M.; Smoyer, W.; Finkelstein, F. O.	2017	Mar-Apr	Perit Dial Int	37	2	155-158	Irrelevant or no intervention of interest
Transitional start dialysis: From concept to reality	Asamoah-Odei, E.; Nawasreh, A.; Tailor, P.	2017		Peritoneal Dialysis International	37	SUPPL 1	S8	Could not access full text
Peritoneal Dialysis Access Management: More Than Skin Deep	Bridger, S.	2017	Sep-Oct	Nephrol Nurs J	44	5	401-446	Irrelevant outcomes
Peritoneal Dialysis Catheter Insertion	Crabtree, J. H.; Chow, K. M.	2017	Jan	Seminars in Nephrology	37	1	17-29	Irrelevant outcomes
PD penetration: Seven years of educational program	Dimkovic, N.; Majster, Z.; Damjanovic, T.; Aleksic, J.; Sokolovic, M.; Bogdanovic, J.; Stamenov, S.; Manasic, M.; Toskovic, D. S.; Cekovic, B.; Lilic, B. H.; Zikic, S.; Vukic, J.; Seger, B.; Muskovic, A.; Zarkovic, R.	2017		Nephrology Dialysis Transplantation	32		iii635	Qualitative study or narrative review
Boosting home dialysis uptake by setting fixed modality ceilings: Is it an evidence-based policy approach?	Grimm, J.; Busink, E.; Kendzia, D.; Apel, C.; Evers, S.	2017		Value in Health	20	9	A594	Irrelevant or no intervention of interest
Effects of a system-wide application of a comprehensive pre-dialysis education program on home dialysis therapies	Hinkamp, C. A.; Segal, E. R.; Martinez, T. B.; Thomas, M.; Bozorgmehri, S.; Ozrazgat-baslanti, T.; Shukla, A. M.	2017		Journal of the American Society of Nephrology	28		853	Could not access full text
Effects of the affordable care act (ACA) and medicaid expansion on incident ESRD patients	Hirth, R. A.; Steffick, D.; Pearson, J.; Hutton, D. W.; Herman, W. H.; Shahinian, V. B.; Ayanian, J. Z.; Saran, R.	2017		Journal of the American Society of Nephrology	28		310	Irrelevant or no intervention of interest
Effect of center practices on the choice of the first dialysis modality for children and young adults	Hogan, J.; Ranchin, B.; Fila, M.; Harambat, J.; Krid, S.; Vrillon, I.; Roussey, G.; Fischbach, M.; Couchoud, C.	2017	Apr	Pediatric Nephrology	32	4	659-667	Irrelevant outcomes
Readiness to participate in advance care planning: A qualitative study of renal failure patients, families and healthcare providers	Hutchison, L. A.; Raffin-Bouchal, D. S.; Syme, C. A.; Biondo, P. D.; Simon, J. E.	2017		Chronic Illness	13	3	171-187	Irrelevant outcomes
Exploring the utility and scalability of a telehomecare intervention for patients with chronic kidney disease undergoing peritoneal dialysis-a study protocol	Jeffs, L.; Jain, A. K.; Man, R. H.; Onabajo, N.; Desveaux, L.; Shaw, J.; Hensel, J.; Agarwal, P.; Saragosa, M.; Jamieson, T.; Wong, I.; Maione, M.; Bhatia, R. S.	2017	May	Bmc Nephrology	18		7	Qualitative study or narrative review
Remote Monitoring Systems for Chronic Patients on Home Hemodialysis: Field Test of a Copresence-Enhanced Design	Liu, N.; Kim, J.; Jung, Y.; Arisy, A.; Nicdao, M. A.; Mikaheal, M.; Baldacchino, T.; Khadra, M.; Sud, K.	2017	Aug 29	JMIR Hum Factors	4	3	e21	Irrelevant or no intervention of interest
Satisfaction and Improvements in Peritoneal Dialysis Outcomes Associated with Telehealth	Magnus, M.; Sikka, N.; Cherian, T.; Lew, S. Q.	2017		Applied Clinical Informatics	8	1	214-225	Irrelevant outcomes
A budget impact analysis of increasing peritoneal dialysis (PD) in Japan	Makhija, D.; Day, L.; Deenitchina, S.; Marshall, M. R.	2017		Value in Health	20	5	A307	Irrelevant or no intervention of interest
Dialysis Provision and Implications of Health Economics on Peritoneal Dialysis Utilization: A Review from a Malaysian Perspective	Manaf, M. R. A.; Surendra, N. K.; Gafor, A. H. A.; Hooi, L. S.; Bavanandan, S.	2017		International Journal of Nephrology	2017		7	Irrelevant outcomes
PD or Not PD? Optimal management of dialysis-dependent patients undergoing autologous peripheral blood stem cell transplantation	Park, S.; Saleem, K.; Sussman, A.; Yeager, A.	2017		Biology of Blood and Marrow Transplantation	23	3	S225	Irrelevant outcomes
Intraperitoneal pressure in peritoneal dialysis	Pérez Díaz, V.; Sanz Ballesteros, S.; Hernández García, E.; Descalzo Casado, E.; Herguedas Callejo, I.; Ferrer Perales, C.	2017	Nov-Dec	Nefrologia	37	6	579-586	Irrelevant or no intervention of interest
Personal Support Worker (PSW)-supported home hemodialysis: A paradigm shift	Pierratos, A.; Tremblay, M.; Kandasamy, G.; Woodward, G.; Blake, P.; Graham, J.; Hebert, M.; Harvey, R.	2017	Apr	Hemodialysis International	21	2	173-179	Irrelevant outcomes
More Use of Peritoneal Dialysis Gives Significant Savings: A Systematic Review and Health Economic Decision Model	Pike, E.; Hamidi, V.; Ringerike, T.; Wisloff, T.; Klemp, M.	2017	Feb	J Clin Med Res	9	2	104-116	Irrelevant outcomes
Peritoneal Dialysis Treatment Modality Option in Acute Kidney Injurys	Ponce, Daniela; Gobo-Oliveira, Mariele; Balbi, Andre Luís	2017			43	1-3	173-178	Irrelevant or no intervention of interest
A multi-centre observational study of how financial considerations influence dialysis treatment decisions	Sau Fan Chow, J.; Equinox, K. L.; Frasca, S.; Simmonds, R.; Tomlins, M.; Collingridge, L.	2017		Renal Society of Australasia Journal	13	3	90-96	Irrelevant or no intervention of interest
Changing Landscape for Peritoneal Dialysis: Optimizing Utilization	Schreiber, M. J.	2017	Mar-Apr	Seminars in Dialysis	30	2	149-157	Irrelevant or no intervention of interest
Barriers to peritoneal dialysis in Kenya	Sokwala, A. P.	2017		Journal of the American Society of Nephrology	28		327	Irrelevant outcomes
Education of PD patients in New England	Troidle, L.; Forbes, B.; Bhargava, J.; Jackson, B.; Finkelstein, F.	2017		Peritoneal Dialysis International	37	SUPPL 1	S11	Irrelevant outcomes
Peritoneal dialysis is associated with lower mortality compared to hemodialysis in patients with low serum albumin	Waheed, S.; Astor, B. C.; Singh, T.	2017		Journal of the American Society of Nephrology	28		326	Irrelevant or no intervention of interest
Impacts of Geographic Distance on Peritoneal Dialysis Utilization: Refining Models of Treatment Selection	Wang, V.; Maciejewski, M. L.; Coffman, C. J.; Sanders, L. L.; Lee, S. Y. D.; Hirth, R.; Messana, J.	2017	Feb	Health Services Research	52	1	35-55	Irrelevant or no intervention of interest
Higher likelihood of home hemodialysis training graduation in patients using nx2me connected health technology	Weinhandl, E. D.; Collins, A. J.	2017		Journal of the American Society of Nephrology	28		853	Irrelevant or no intervention of interest
Pre-end stage renal disease care unit five year of experience	Wennekers, A. B.; Liberal, B. B.; Azara, P. M.; Granados, V. G.; Caro, A. P.; Martinez, A.; Lipe, R. A.	2017		Nephrology Dialysis Transplantation	32		iii426	Could not access full text
Urgent-Start Peritoneal Dialysis Complications: Prevalence and Risk Factors	Xu, D. M.; Liu, T. J.; Dong, J.	2017	Jul	American Journal of Kidney Diseases	70	1	102-110	Irrelevant or no intervention of interest
The Financial Cost Incurred by Families of Children on Long-Term Dialysis	Bello, A.; Sangweni, B.; Mudi, A.; Khumalo, T.; Moonsamy, G.; Levy, C.	2018	Jan-Feb	Perit Dial Int	38	1	14-17	Irrelevant outcomes
Identification of factors that are associated with risk of modality failure among patients treated with peritoneal dialysis	Brunelli, S. M.; Cohen, D. E.; Gray, K. S.; Cassin, M.; Van Hout, B.; Rodriguez, J. A.; Van Wyck, D. B.; Schreiber, M. J.	2018		Journal of the American Society of Nephrology	29		217	Irrelevant or no intervention of interest
Frequent patient retraining at home reduces the risks of peritoneal dialysis-related infections: A randomised study	Chang, J. H.; Oh, J.; Park, S. K.; Lee, J.; Kim, S. G.; Kim, S. J.; Shin, D. H.; Hwang, Y. H.; Chung, W.; Kim, H.; Oh, K. H.	2018	46600	Sci Rep	8	1	12919	Irrelevant outcomes
Conflict when making decisions about dialysis modality	Chen, N. H.; Lin, Y. P.; Liang, S. Y.; Tung, H. H.; Tsay, S. L.; Wang, T. J.	2018	Jan	Journal of Clinical Nursing	27	1-2	E138-E146	Irrelevant outcomes
Home hemodialysis treatment and outcomes: retrospective analysis of the Knowledge to Improve Home Dialysis Network in Europe (KIHDNEy) cohort	Cherukuri, S.; Bajo, M.; Colussi, G.; Corciulo, R.; Fessi, H.; Ficheux, M.; Slon, M.; Weinhandl, E.; Borman, N.	2018	Oct	Bmc Nephrology	19		10	Irrelevant or no intervention of interest
Facilitating primary care provider use in a patient-centered medical home intervention study for chronic hemodialysis patients	Chukwudozie, I. B.; Fitzgibbon, M. L.; Schiffer, L.; Berbaum, M.; Gilmartin, C.; David, P.; Ekpo, E.; Fischer, M. J.; Porter, A. C.; Aziz-Bradley, A.; Hynes, D. M.	2018	Jun	Translational Behavioral Medicine	8	3	341-350	Irrelevant outcomes
Outcomes and Challenges of a PD-First Program, a South-African Perspective	Davidson, B.; Crombie, K.; Manning, K.; Rayner, B.; Wearne, N.	2018	May-Jun	Perit Dial Int	38	3	179-186	Irrelevant outcomes
Patient-reported outcomes (PROs) argue against the limited use of peritoneal dialysis in end-stage renal disease	de Fijter, C. W. H.; van Diepen, A. T. N.; Amiri, F.; Dekker, F. W.; Krediet, R. T.	2018	Aug	Clinical Nephrology	90	2	94-101	Irrelevant outcomes
Telemonitoring system for patients with chronic kidney disease undergoing peritoneal dialysis: Usability assessment based on a case study	García, M. A. M.; Rosales, M. S. F.; Domínguez, E. L.; Velázquez, Y. H.; Isidro, S. D.	2018	Nov	Plos One	13	11	14	Irrelevant outcomes
The role of socioeconomic factors in the choice of first modality ofrenal replacement therapy in end stage kidney disease	Gillis, K.; Lees, J.; Ralston, M.; McManus, S.; Clancy, M.; Traynor, J.; Mark, P.	2018		Nephrology Dialysis Transplantation	33		i255	Irrelevant outcomes
Impact of pay for performance on access at first dialysis in Queensland	Haarsager, J.; Krishnasamy, R.; Gray, N. A.	2018	May	Nephrology	23	5	469-475	Irrelevant outcomes
Comparative Usability Evaluation of a novel Peritoneal Dialysis assistance device using Mobile Eye Tracking	Hess, S.; Wahlen, D.; Neumann, S.; Gröbli, J. C.; Meboldt, M.	2018		Journal fur Hypertonie	22	2	37-38	Irrelevant or no intervention of interest
Current Status of Peritoneal Dialysis in Japan	Ito, Y.; Tawada, M.; Tine, S.; Mizuno, M.; Suzuki, Y.; Katsuno, T.; Nakamoto, H.; Nitta, K.; Tsuchiya, K.; Okada, H.; Hasegawa, H.	2018		Recent Advances in Dialysis Therapy in Japan	196		123-128	Irrelevant outcomes
Early technical complications and long-term survival of urgent peritoneal dialysis according to break-in periods	Kim, K.; Son, Y. K.; Lee, S. M.; Kim, S. E.; An, W. S.	2018		PLoS One	13	10	e0206426	Irrelevant or no intervention of interest
Home dialysis utilization by african-americans is influenced by psychosocial factors	Lea, J. P.; Ang, J. B.; Cobb, J.; Masud, T.; Bailey, J. L.; Plantinga, L.	2018		Journal of the American Society of Nephrology	29		978	Irrelevant or no intervention of interest
Training a select cohort of pediatric intensive care unit nurses in peritoneal dialysis: A high-risk, low volume skill	Lee, J.; McCabe, L.; Espiritu, M.; Wong, C.; Sutherland, S.	2018		Peritoneal Dialysis International	38		S12	Irrelevant outcomes
Operationalizing telemedicine for home dialysis patients	Lew, S. Q.; Sikka, N.	2018		Journal of the American Society of Nephrology	29		1098-1099	Irrelevant outcomes
Effect of national pre-ESRD care program on expenditures and mortality in incident dialysis patients: A population-based study	Lin, M. Y.; Cheng, L. J.; Chiu, Y. W.; Hsieh, H. M.; Wu, P. H.; Lin, Y. T.; Wang, S. L.; Jian, F. X.; Hsu, C. C.; Yang, S. A.; Lee, H. L.; Hwang, S. J.	2018		PLoS ONE	13	6		Irrelevant outcomes
Efficiency of the development of peritoneal dialysis. cost savings and necessary resources	Lipe, R. A.; Wennekers, A. B.; Azara, P. M.; Caro, A. P.; Perna, P. V.; Ledesma, H. V.; Burillo, A. M.; Laiglesia, J. E. R.; Liberal, B. B.	2018		Nephrology Dialysis Transplantation	33		i524	Could not access full text
Very early withdrawal from treatment in patients starting peritoneal dialysis	Luo, Q.; Xia, X.; Lin, Z.; Lin, J.; Yang, X.; Huang, F.; Yu, X.	2018	Nov	Ren Fail	40	1	8-14	Irrelevant or no intervention of interest
Dalteparin anticoagulation in paediatric home haemodialysis	Lutkin, M.; Stronach, L.; Yadav, P.; Hothi, D. K.	2018	Dec	Pediatric Nephrology	33	12	2337-2341	Irrelevant outcomes
Role of telehealth in renal replacement therapy education	Malkina, A.; Tuot, D. S.	2018	Mar	Semin Dial	31	2	129-134	Irrelevant or no intervention of interest
Impact of decision making tools on higher peritoneal dialysis choice and take-on is related to center experience in an international setting	Marron, B.; Ostrowski, J.; T��r��k, M.; Timofte, D.; Roesch, M.; Mart��n, C.; De Leon-Ponce De Leon, I.; Kochman, P.; Orosz, A.; Munteanu, D.; Hegbrant, J.	2018		Nephrology Dialysis Transplantation	33		i614	Could not access full text
Home hemodialysis assisted by personal support workers among eight pilot programs in Ontario	McFarlane, P.; Graham, J. L.; Hebert, M.; Patel, M.; Taji, L.; Yeung, A.; Pierratos, A.	2018		Journal of the American Society of Nephrology	29		975-976	Could not access full text
Transitional dialysis care units: A new approach to increase home dialysis modality uptake and patient outcomes	Morfin, J. A.; Yang, A.; Wang, E.; Schiller, B.	2018	Jan-Feb	Seminars in Dialysis	31	1	82-87	Qualitative study or narrative review
Peritoneal dialysis is associated with better cognitive function than hemodialysis over a one-year course	Neumann, D.; Mau, W.; Wienke, A.; Girndt, M.	2018	Feb	Kidney Int	93	2	430-438	Irrelevant or no intervention of interest
Chronic kidney disease epidemic: How do we deal with it?	Ng, J. K.; Li, P. K.	2018	Oct	Nephrology (Carlton)			116-120	Irrelevant or no intervention of interest
Parameters associated with therapeutic response using peritoneal dialysis for therapy refractory heart failure and congestive right ventricular dysfunction	Pavo, N.; Yarragudi, R.; Puttinger, H.; Arfsten, H.; Strunk, G.; Bojic, A.; Hülsmann, M.; Vychytil, A.	2018	Nov	Plos One	13	11	15	Irrelevant outcomes
Implementing Assisted Peritoneal Dialysis in Renal Care: a Chinese-German Perspective	Pommer, W.; Su, X. Y.; Zhang, M. B.; Liu, F. N.; Yin, L. H.	2018		Kidney & Blood Pressure Research	43	5	1646-1654	Irrelevant or no intervention of interest
Organizational performance improvements in a successful PD program	Pravoverov, L.; Mroz, J.; Zheng, S.	2018		Peritoneal Dialysis International	38		S7	Could not access full text
Development of a self-management promotion program for patients with end stage renal disease receiving continuous ambulatory peritoneal dialysis (CAPD)	Pungchompoo, W.; Parinyajittha, S.; Pungchompoo, S.; Kumtan, P.; Khamrin, S.	2018		Palliative Medicine	32	1	106	Irrelevant outcomes
PERITONEAL DIALYSIS: TURNING CHOICE INTO REALITY	Pyart, R.; Donovan, K.; Carrington, C.; Roberts, G.	2018	Sep-Oct	Peritoneal Dialysis International	38	5	328-333	Irrelevant outcomes
Methods We Currently Use for Home Hemodialysis Management	Sasaki, Y.; Ogawa, T.; Kanayama, Y.; Tokui, K.; Morita, T.; Yasuda, K.; Okada, Y.; Hara, H.; Shimizu, T.; Hasegawa, H.; Nakamoto, H.; Nitta, K.; Tsuchiya, K.; Okada, H.; Hasegawa, H.	2018		Recent Advances in Dialysis Therapy in Japan	196		237-242	Irrelevant or no intervention of interest
Development of a novel connection device for patients on peritoneal dialysis (PD)	Segerer, S.; Neumann, S.; Hess, S.	2018		Nephrology Dialysis Transplantation	33		i524-i525	Irrelevant or no intervention of interest
Impact of CMS-kidney disease education policy on home dialysis rates	Shukla, A. M.; Bozorgmehri, S.; Mohandas, R.; Ozrazgat-Baslanti, T.	2018		Journal of the American Society of Nephrology	29		215	Could not access full text
COST UTILITY ANALYSIS OF END STAGE RENAL DISEASE TREATMENT IN MINISTRY OF HEALTH DIALYSIS CENTRES, MALAYSIA: HAEMODIALYSIS VERSUS CONTINUOUS AMBULATORY PERITONEAL DIALYSIS	Surendra, N. K.; Abdul Manaf, M. R.; Hooi, L. S.; Bavanandan, S.; Mohamad Nor, F. S.; Ong, L. M.; Firdaus Khan, S. S.; Abdul Gafor, A. H.	2018		Value in Health	21		S478	Irrelevant or no intervention of interest
The use of advanced medical technologies at home: a systematic review of the literature	ten Haken, I.; Ben Allouch, S.; van Harten, W. H.	2018	Feb	Bmc Public Health	18		33	Irrelevant or no intervention of interest
The association of functional status with mortality and dialysis modality change: Results from the peritoneal dialysis outcomes and practice patterns study (PDOPPS)	Tennankore, K.; Zhao, J.; Karaboyas, A.; Bieber, B.; Robinson, B.; Morgenstern, H.; Jassal, S. V.; Finkelstein, F.; Kanjanabuch, T.; Cheawchanwattana, A.; Pisoni, R.; Sloand, J.; Perl, J.	2018		Nephrology Dialysis Transplantation	33		i527	Irrelevant or no intervention of interest
The effect of peritoneal dialysis modality selection and new dialysis solutions on patients survival	Theodoridis, M.; Panagoutsos, S.; Kantartzi, K.; Chatzidimitriou, D.; Triantafyllidou, E.; Karanikas, M.; Passadakis, P.	2018		Nephrology Dialysis Transplantation	33		i521-i522	Irrelevant or no intervention of interest
A Retrospective Study of Chronic Kidney Disease Burden in Saskatchewan's First Nations People	Thomas, D. A.; Huang, A.; McCarron, M. C. E.; Kappel, J. E.; Holden, R. M.; Yeates, K. E.; Richardson, B. R.	2018		Can J Kidney Health Dis	5		2054358118799689	Irrelevant or no intervention of interest
Persistent Variation in Medicare Payment Authorization for Home Hemodialysis Treatments	Wilk, A. S.; Hirth, R. A.; Zhang, W.; Wheeler, J. R. C.; Turenne, M. N.; Nahra, T. A.; Sleeman, K. K.; Messana, J. M.	2018	Apr	Health Services Research	53	2	649-670	Irrelevant or no intervention of interest
Urgent-Start Peritoneal Dialysis as a Bridge to Definitive Chronic Renal Replacement Therapy: Short- and Long-Term Outcomes	Wojtaszek, E.; Grzejszczak, A.; Grygiel, K.; Ma��yszko, J.; Matuszkiewicz-Rowi��ska, J.	2018		Front Physiol	9		1830	Irrelevant or no intervention of interest
Development and validation of risk prediction models for cardiovascular mortality in Chinese people initialising peritoneal dialysis: a cohort study	Yu, D. H.; Cai, Y. M.; Chen, Y.; Chen, T.; Qin, R.; Simmons, D.; Zhao, Z. Z.	2018	Jan	Scientific Reports	8		7	Irrelevant or no intervention of interest
Perceptions about the dialysis modality decision process among peritoneal dialysis and in-center hemodialysis patients	Zee, J.; Zhao, J. H.; Subramanian, L.; Perry, E.; Bryant, N.; McCall, M.; Restovic, Y.; Torres, D.; Robinson, B. M.; Pisoni, R. L.; Tentori, F.	2018	Oct	Bmc Nephrology	19		10	Irrelevant or no intervention of interest
Implementation of Urgent Start Peritoneal Dialysis Reduces Hemodialysis Catheter Use and Hospital Stay in Patients with Unplanned Dialysis Start	Artunc, F.; Rueb, S.; Thiel, K.; Thiel, C.; Linder, K.; Baumann, D.; Bunz, H.; Muehlbacher, T.; Mahling, M.; Sayer, M.; Petsch, M.; Guthoff, M.; Heyne, N.	2019	Dec	Kidney & Blood Pressure Research	44	6	1383-1391	Irrelevant outcomes
Impact of Hybrid Therapy Comprising Peritoneal Dialysis and Hemodialysis on Acute Cardiovascular Events	Banshodani, M.; Kawanishi, H.; Moriishi, M.; Shintaku, S.; Tsuchiya, S.	2019		Blood Purif	47	4	330-336	Irrelevant outcomes
SUN-066 PATIENT AND CAREGIVER PERSPECTIVES, BELIEFS, AND EXPERIENCES OF EMPOWERMENT IN PERITONEAL DIALYSIS	Baumgart, A.; Manera, K.; Craig, J.; Johnson, D.; Tong, A.	2019		Kidney International Reports	4	7	S182	Irrelevant outcomes
Changing ethnic and clinical trends and factors associated with successful home haemodialysis at Auckland District Health Board	Beig, J. Y.; Semple, D. J.	2019	Nov	Intern Med J	49	11	1425-1435	Irrelevant or no intervention of interest
A transitional start unit (TSU) improves home dialysis adoption by incident ESKD patients	Bose, S.; Bowman, B. T.; McPhatter, L.; Wentworth, D.; Daniel, C. L.; Abdel-Rahman, E. M.	2019		Journal of the American Society of Nephrology	30		24	Could not access full text
Pilot Intervention Addressing Social Support and Functioning of Low Socioeconomic Status Older Adults With ESRD: The Seniors Optimizing Community Integration to Advance Better Living with ESRD (SOCIABLE) Study	Crews, D. C.; Delaney, A. M.; Walker Taylor, J. L.; Cudjoe, T. K. M.; Nkimbeng, M.; Roberts, L.; Savage, J.; Evelyn-Gustave, A.; Roth, J.; Han, D.; Boyér, L. L.; Thorpe, R. J., Jr.; Roth, D. L.; Gitlin, L. N.; Szanton, S. L.	2019	Jan-Feb	Kidney Med	1	1	13-20	Irrelevant or no intervention of interest
Mindfulness-based virtual reality app for youths on dialysis: Lessons learned from a pilot study	Dahl, K.; Starr-Glass, L.	2019		Hemodialysis International	23	1	A23	Irrelevant outcomes
Family Members' Experiences With Dialysis and Kidney Transplantation	DePasquale, N.; Cabacungan, A.; Ephraim, P. L.; Lewis-Boyér, L.; Powe, N. R.; Boulware, L. E.	2019	Jul-Aug	Kidney Medicine	1	4	171-179	Irrelevant or no intervention of interest
Modifiable and unmodifiable barriers to peritoneal dialysis in a high-income European country	Domenici, A.; Silvestri, C.; Altieri, S.; Menè, P.	2019		Nephrology Dialysis Transplantation	34		a569	Irrelevant or no intervention of interest
Regionalization of peritoneal dialysis services in an era of health reform, 2006-2013	Hoffman, A.; Sloan, C. E.; Maciejewski, M. L.; Coffman, C.; Sanders, L. L.; Hirth, R. A.; Lee, S. Y. D.; Wang, V.	2019		Journal of the American Society of Nephrology	30		195	Irrelevant outcomes
Peritoneal dialysis as initial dialysis modality: a viable option for late-presenting end-stage renal disease	Javaid, M. M.; Khan, B. A.; Subramanian, S.	2019	Feb	J Nephrol	32	1	51-56	Irrelevant or no intervention of interest
SAT-028 Factors Influencing Treatment Decisions for End-Stage Renal Disease	Khoo, Z. E. B.; Yeo, S. C.; Shen, P.; Pang, L. K. E.; Liew, A.	2019		Kidney International Reports	4	7	S14-S15	Qualitative study or narrative review
Mortality predictor pattern in hemodialysis and peritoneal dialysis in diabetic patients	Klinger, M.; Madziarska, K.	2019	Jan	Adv Clin Exp Med	28	1	133-135	Irrelevant outcomes
Early technique failure in peritoneal dialysis: A single center experience in Singapore	Koniman, R.; Htay, H.; Wu, S. Y.; Ng, P.; Ng, L. C.; Oei, L. E.; Phang, C. C.; Foo, W. Y. M.	2019		Nephrology Dialysis Transplantation	34		a524	Irrelevant or no intervention of interest
HOME DIALYSIS IS ASSOCIATED WITH LOWER COSTS AND BETTER SURVIVAL THAN OTHER MODALITIES: A POPULATION-BASED STUDY IN ONTARIO, CANADA	Krahn, M. D.; Bremner, K. E.; de Oliveira, C.; Dixon, S. N.; McFarlane, P.; Garg, A. X.; Mitsakakis, N.; Blake, P. G.; Harvey, R.; Pechlivanoglou, P.	2019	Nov-Dec	Peritoneal Dialysis International	39	6	553-561	Irrelevant outcomes
Operationalizing Telehealth for Home Dialysis Patients in the united States	Lew, S. Q.; Sikka, N.	2019	Jul	American Journal of Kidney Diseases	74	1	95-100	Irrelevant or no intervention of interest
Short-term gaps in insurance lead to long-term disparities in peritoneal dialysis use	Lin, E.; Chertow, G. M.; Bhattacharya, J.; Lakdawalla, D.	2019		Journal of the American Society of Nephrology	30		26	Could not access full text
MON-079 Exploring the Association between Changes in Dialysis Reimbursement Policies and the Short-Term Technique Failure of Peritoneal Dialysis	Liu, Y. W.; Chang, R. E.	2019		Kidney International Reports	4	7	S336	Could not access full text
Remote Patient Management in Peritoneal Dialysis Improves Clinical Outcomes	Manani, S. M.; Crepaldi, C.; Giuliani, A.; Virz��, G. M.; Proglio, M.; Ronco, C.; Ronco, C.; Crepaldi, C.; Rosner, M. H.	2019		Remote Patient Management in Peritoneal Dialysis	197		124-132	Irrelevant outcomes
Can economic incentives increase the use of home dialysis?	Manns, B.; Agar, J. W. M.; Biyani, M.; Blake, P. G.; Cass, A.; Culleton, B.; Kleophas, W.; Komenda, P.; Lobbedez, T.; MacRae, J.; Marshall, M. R.; Scott-Douglas, N.; Srivastava, V.; Magner, P.	2019	May	Nephrology Dialysis Transplantation	34	5	731-741	Qualitative study or narrative review
Supporting the Establishment of New Home Dialysis Programs Through the Explore Home Dialysis Program	Morita, P. P.; Huynh, K.; Zakir, A.; Cafazzo, J. A.; McQuillan, R. F.; Bargman, J. M.; Chan, C. T. M.	2019	Feb	Kidney International Reports	4	2	293-300	Qualitative study or narrative review
COMPARATIVE USABILITY EVALUATION OF A NOVEL PERITONEAL DIALYSIS ASSISTANCE DEVICE USING MOBILE EYE TRACKING	Neumann, S.; Stephan, H.; Wahlen, D.; Meboldt, M.	2019	Jun	Nephrology Dialysis Transplantation	34		535-535	Irrelevant or no intervention of interest
Improving home haemodialysis: Stability evaluation of routine clinical chemistry analytes in blood samples of haemodialysis patients	Nonkes, L. J. P.; van Gelder, M. K.; Kemperman, H.; Abrahams, A. C.; Boereboom, F. T. J.; ten Berg, M. J.; Gerritsen, K. G. F.	2019	Feb	Biochemia Medica	29	1	5	Irrelevant outcomes
Use of a remote monitoring system to evaluate adherence to peritoneal dialysis prescription	Paniagua, R.	2019		Journal of the American Society of Nephrology	30		194	Irrelevant outcomes
Prospective monitoring of after-hours nursing and technologist support calls to a regional Canadian home hemodialysis program	Reintjes, F.; Herian, N.; Shah, N.; Pauly, R. P.	2019	Jan	Hemodial Int	23	1	19-25	Irrelevant outcomes
Benefits, challenges, and opportunities using home hemodialysis with a focus on Mississippi, a rural southern state	Salim, S. A.; Zsom, L.; Cheungpasitporn, W.; F��l��p, T.	2019	Jan-Feb	Seminars in Dialysis	32	1	80-84	Qualitative study or narrative review
History of peritoneal dialysis in turkey	San, A.	2019		Nephrology Dialysis Transplantation	34		a630-a631	Irrelevant outcomes
REMOTE PATIENT MONITORING PROGRAM IN AUTOMATED PERITONEAL DIALYSIS: IMPACT ON HOSPITALIZATIONS	Sanabria, M.; Buitrago, G.; Lindholm, B.; Vesga, J.; Nilsson, L. G.; Yang, D. Y.; Bunch, A.; Rivera, A.	2019	Sep-Oct	Peritoneal Dialysis International	39	5	472-478	Irrelevant outcomes
SUN-058 Variations in Environmentally Sustainable Practice within Australian Dialysis Units: Time for a Nationwide Approach?	Talbot, B.; Franca Gois, P.; Healy, H.; Gallagher, A.; Sen, S.; Chadban, S.; Gallagher, M.; Knight, J.; Barraclough, K.	2019		Kidney International Reports	4	7	S178	Irrelevant outcomes
Effects of different education methods in peritoneal dialysis application training on psychomotor skills and self-efficacy of nursing students	Topbas, E.; Terzi, B.; Görgen, Ö; Bingöl, G.	2019		Technology and Health Care	27	2	175-182	Irrelevant outcomes
Experiences of safety among patients receiving home dialysis therapies	Virtanen, H.; Tuominen, R.; Kiukainen, S.; Koskinen, J.; Koskenniemi, J.; Laulaja, J.; Numanovic, V.; Leino-Kilpi, H.	2019	Dec	Journal of Renal Care	45	4	223-231	Irrelevant or no intervention of interest
Using a logic model to systematically evaluate an initiative to improve patient transition to home dialysis therapies (HDTS)	Wang, A.; Turnbull, L.; Williams, J. L.; Thomas, S. A.; Saunders, S.; Levin, A.; Singh, R. S.; Copland, M. A.; Hemmett, J.	2019		Journal of the American Society of Nephrology	30		194-195	Could not access full text
Caregiver Experience in Pediatric Dialysis	Wightman, A.; Zimmerman, C. T.; Neul, S.; Lepere, K.; Cedars, K.; Opel, D.	2019	Feb	Pediatrics	143	2	14	Irrelevant outcomes
Direct and indirect costs of end-stage renal disease patients in the first and second years after initiation of nocturnal home haemodialysis, hospital haemodialysis and peritoneal dialysis	Wong, C. K. H.; Chen, J.; Fung, S. K. S.; Mok, M. M. Y.; Cheng, Y. L.; Kong, I.; Lo, W. K.; Lui, S. L.; Chan, T. M.; Lam, C. L. K.	2019	Sep	Nephrology Dialysis Transplantation	34	9	1565-1576	Irrelevant or no intervention of interest
Comparison of utilization of peritoneal dialysis (PD) between a high-volume PD center (HVC) and a low-volume center (LVC) in new york city (NYC)	Yap, E.; Sharma, S.; El Shamy, O.; Weinberg, A. D.; Uribarri, J.; Saggi, S. J.	2019		Journal of the American Society of Nephrology	30		1112-1113	Could not access full text
Virtual Reality Simulation in Peritoneal Dialysis Training: The Beginning of a New Era	Zgoura, P.; Hettich, D.; Natzel, J.; ��zcan, F.; Kantzow, B.	2019		Blood Purification	47	45352	265-269	Irrelevant outcomes
Peritoneal dialysis: increasing global utilization as an option for renal replacement therapy	Zimmerman, A. M.	2019	Dec	Journal of Global Health	9	2	3	Irrelevant or no intervention of interest
Setting Up and Expanding a Home Dialysis Program: Is There a Recipe for Success?	Ahmad, M.; Wallace, E. L.; Jain, G.	2020	Jun	Kidney360	1	6	569-579	Qualitative study or narrative review
SAT-477 INDIVIDUAL VERSUS GROUP CHRONIC KIDNEY DISEASE EDUCATION	Beavis, J.; Sobey, B.; Holt, S.	2020		Kidney International Reports	5	3	S199	Irrelevant outcomes
International Society for Peritoneal Dialysis practice recommendations: Prescribing high-quality goal-directed peritoneal dialysis	Brown, E. A.; Blake, P. G.; Boudville, N.; Davies, S.; de Arteaga, J.; Dong, J.; Finkelstein, F.; Foo, M.; Hurst, H.; Johnson, D. W.; Johnson, M.; Liew, A.; Moraes, T.; Perl, J.; Shroff, R.; Teitelbaum, I.; Wang, A. Y. M.; Warady, B.	2020	May	Peritoneal Dialysis International	40	3	244-253	Irrelevant outcomes
Increasing Peritoneal Dialysis Use in Response to the COVID-19 Pandemic: Will It Go Viral?	Brown, E. A.; Perl, J.	2020	Sep	Journal of the American Society of Nephrology	31	9	1928-1930	Qualitative study or narrative review
Overcoming Barriers for Uptake and Continued Use of Home Dialysis: An NKF-KDOQI Conference Report	Chan, C. T.; Collins, K.; Ditschman, E. P.; Koester-Wiedemann, L.; Saffer, T. L.; Wallace, E.; Rocco, M. V.	2020	Jun	American Journal of Kidney Diseases	75	6	926-934	Qualitative study or narrative review
SAT-283 PERITONEAL DIALYSIS PROGRAMME AT SEHA KIDNEY CARE, EMIRATE OF ABU DHABI- THE CHALLENGES AND OPPORTUNITIES	Chandrasekar, T.; Varghese, S.; Puthoor, S. S.; Chaker, A. S.; Joseph, P.; Nundlall, A.; Marquez, D. J. A.; Ahmed, W.; Khan, A. A.; Al Madani, A. K.	2020		Kidney International Reports	5	3	S120-S121	Irrelevant or no intervention of interest
Pregnancy in a peritoneal dialysis patient undergoing intermittent peritoneal dialysis during the third trimester of pregnancy: a case report and literature review	Chang, Z. Y.; Cao, R.; Xu, R. C.; Cheng, Y.; Wan, Q. J.	2020	Aug	Clinical and Experimental Obstetrics & Gynecology	47	4	596-599	Irrelevant or no intervention of interest
Executive order on advancing American kidney health: A markov analysis of long-term costs	Choudhury, R.; Yoeli, D.; Moore, H. B.; Yaffe, H.; Nydam, T. L.; Kennealey, P.	2020		Transplantation	104	SUPPL 3	S108	Irrelevant outcomes
Comparisons of quality of life between patients underwent peritoneal dialysis and hemodialysis: a systematic review and meta-analysis	Chuasuwan, A.; Pooripussarakul, S.; Thakkinstian, A.; Ingsathit, A.; Pattanaprateep, O.	2020	Jun	Health and Quality of Life Outcomes	18	1	11	Irrelevant outcomes
Peritoneal Dialysis as an Urgent-Start Option for Incident Patients on Chronic Renal Replacement Therapy: World Experience and Review of Literature	Dias, D. B.; Mendes, M. L.; Alves, C. A.; Caramori, J. T.; Ponce, D.	2020	Nov	Blood Purification	49	6	652-657	Irrelevant or no intervention of interest
Cost savings associated with extending patient time on peritoneal dialysis	Ficociello, L.; Rosen, M. M.; Mullon, C.; Kossmann, R. J.; Anger, M. S.	2020		Journal of the American Society of Nephrology	31		415	Irrelevant or no intervention of interest
Choice of dialysis modality: patients' experiences and quality of decision after shared decision-making	Finderup, J.; Lomborg, K.; Jensen, J. D.; Stacey, D.	2020	Aug	Bmc Nephrology	21	1	12	Irrelevant outcomes
Challenges in the provision of kidney care at the largest public nephrology center in Guatemala: a qualitative study with health professionals	Flood, D.; Wilcox, K.; Ferro, A. A.; Mendoza Montano, C.; Barnoya, J.; Garcia, P.; Lou-Meda, R.; Rohloff, P.; Chary, A.	2020	Feb	Bmc Nephrology	21	1	10	Irrelevant or no intervention of interest
SAT-295 PERCEPTION OF SELF-CARE IN A COHORT OF PATIENTS TREATED WITH PERITONEAL DIALYSIS	Gana, A.; Zellama, D.	2020		Kidney International Reports	5	3	S125	Irrelevant outcomes
Utilizing certified dialysis technicians in home dialysis programs	Gleason, D.; Havlovic, K.; Mettler, K.; Yotter, J.; Holman, E.	2020		Hemodialysis International	24	1	A6	Could not access full text
Urgent start peritoneal dialysis: are we there yet?	Greenberg, K. I.; Jaar, B. G.	2020	Jan	Bmc Nephrology	21	1	3	Qualitative study or narrative review
Nocturnal home hemodialysis in children: Advantages, implementation, and barriers	Grewal, M. K.; Mehta, A.; Chakraborty, R.; Raina, R.	2020	Mar	Seminars in Dialysis	33	2	109-119	Irrelevant outcomes
Incremental peritoneal dialysis is associated with a lower peritonitis rate and better technique survival in incident patients	Huang, L.; Mah, J.; Howard, J.; McMahon, L.	2020		Nephrology	25	SUPPL 3	76	Irrelevant outcomes
Mobile health (mHealth) readiness among dialysis patients	Hussein, W. F.; Bennett, P. N.; Pace, S.; Chen, S.; Legg, V.; Sun, S. J.; Abra, G. E.; Schiller, B.	2020		Journal of the American Society of Nephrology	31		378-379	Irrelevant outcomes
Labor Force Participation in Patients with Hemodialysis and Peritoneal Dialysis Treatment	Javadi-Pashaki, N.; Tabari-Khomeiran, R.; Bolbanabad, A. M.; Mostafavi, H.; Rad, E. H.	2020		Gazi Medical Journal	31	4	541-544	Irrelevant outcomes
Measuring quality and impact of telehealth services in home dialysis patients	Lew, S. Q.	2020	Apr	International Journal for Quality in Health Care	32	3	173-176	Qualitative study or narrative review
Early Delays in Insurance Coverage and Long-term Use of Home-based Peritoneal Dialysis	Lin, E.; Chertow, G. M.; Bhattacharya, J.; Lakdawalla, D.	2020	Jul	Medical Care	58	7	632-642	Could not access full text
A Systematic Approach To Promoting Home Hemodialysis during End Stage Kidney Disease	Lockridge, R.; Weinhandl, E.; Kraus, M.; Schreiber, M.; Spry, L.; Tailor, P.; Carver, M.; Glickman, J.; Miller, B.	2020	Sep	Kidney360	1	9	993-1001	Qualitative study or narrative review
The authority of courage and compassion: Healthcare policy leadership in addressing the kidney disease public health epidemic	Maddux, F. W.	2020	Jan	Semin Dial	33	1	35-42	Irrelevant or no intervention of interest
Home visit as a support for nursing in peritoneal dialysis: an integrative review	Marinho, L. C. R.; Ramos, F. T.; de Oliveira, R. C.; Caramoni, J. T.; Fontes, C. M. B.	2020		Acta Paulista De Enfermagem	33		8	Irrelevant outcomes
Home hemodialysis during the COVID-19 epidemic: comment on the French experience from the viewpoint of a French home hemodialysis care network	Michel, P. A.; Piccoli, G. B.; Couchoud, C.; Fessi, H.	2020	Dec	J Nephrol	33	6	1125-1127	Qualitative study or narrative review
Remote monitoring in peritoneal dialysis: benefits on clinical outcomes and on quality of life	Milan Manani, S.; Baretta, M.; Giuliani, A.; Virz��, G. M.; Martino, F.; Crepaldi, C.; Ronco, C.	2020	Dec	J Nephrol	33	6	1301-1308	Irrelevant outcomes
Clinical and social advantages of remote patient monitoring in home dialysis	Morosetti, M.; Fam��, M. I.	2020		Nephrology Dialysis Transplantation	35	SUPPL 3	iii129	Irrelevant outcomes
[Peritoneal dialysis in the Lazio region: results from 2017 regional audit]	Morosetti, M.; Rocca, A. R.; Domenici, A.; D'Alonzo, S.; Caramiello, S.; Filippini, A.; Santoboni, A.; Palumbo, R.; Menè, P.; Mazzaferro, S.; Neri, L.	2020	Feb 12	G Ital Nefrol	37	1		Irrelevant outcomes
Home dialysis machine use for emergency dialysis during the COVID-19 pandemic	Mousseaux, C.; Mayet, V.; Poda, A.; Schwarz, C.; Saheb, S.; Tourret, J.; Galichon, P.; Arzouk, N.; Mohamadou, I.; Cazenave, M.; Garcia, H.; Rondeau, E.; Mesnard, L.; Luque, Y.	2020	Oct	Clin Kidney J	13	5	900-902	Irrelevant outcomes
Intensive Home Hemodialysis Survival Comparable to Deceased Donor Kidney Transplantation	Nishio-Lucar, A. G.; Bose, S.; Lyons, G.; Awuah, K. T.; Ma, J. Z.; Lockridge, R. S.	2020	Mar	Kidney International Reports	5	3	296-306	Irrelevant or no intervention of interest
Use of urgent start peritoneal dialysis in end stage renal disease patients: A retrospective analysis in a North-Indian population	Parry, M.; Mazumder, M. A.; Alam, S.; Jeelani, H.	2020		Nephrology Dialysis Transplantation	35	SUPPL 3	iii1476	Irrelevant outcomes
Barriers to Peritoneal Dialysis in Saskatchewan Canada: Results From a Province-Wide Survey	Prasad, B.; Jafari, M.; Shah, S.; McNaught, C.; Diebel, L.	2020	Jan-Dec	Canadian Journal of Kidney Health and Disease	7		12	Irrelevant outcomes
How To Build a Successful Urgent-Start Peritoneal Dialysis Program	Rajora, N.; Shastri, S.; Pirwani, G.; Saxena, R.	2020	Oct	Kidney360	1	10	1165-1177	Qualitative study or narrative review
Historical misconceptions in peritoneal dialysis	Roumeliotis, S.; Roumeliotis, A.; Vaios, V.; Leivaditis, K.; Liakopoulos, V.	2020		Archives of Hellenic Medicine	37		226-230	Irrelevant outcomes
Utilization of a certified clinical hemodialysis technician (CCHT) for home-based dialysis programs	Schulke, G.; Anantiyo, W.	2020		Hemodialysis International	24	1	A12	Irrelevant outcomes
Renal clinic quality improvement education initiative	Song, R.; Danylyuk, I.; Rabbitt, C.; Woodford, D. Y.; Satz, W. A.; Weiner, M. G.; Prakash, S.	2020		Journal of the American Society of Nephrology	31		823	Irrelevant or no intervention of interest
Psycho-social and educational interventions for enhancing adherence to dialysis in adults with end-stage renal disease: A meta-analysis	Tao, W. W.; Tao, X. M.; Wang, Y.; Bi, S. H.	2020	Aug	Journal of Clinical Nursing	29	15-16	2834-2848	Qualitative study or narrative review
Family caregiver's burden and the social support for older patients undergoing peritoneal dialysis	Tao, X. J.; Chow, S. K. Y.; Zhang, H. F.; Huang, J. Y.; Gu, A. P.; Jin, Y.; He, Y. N.; Li, N.	2020	Dec	Journal of Renal Care	46	4	222-232	Irrelevant outcomes
Considerations on equity in management of end-stage kidney disease in low- and middle-income countries	Van Biesen, W.; Jha, V.; Abu-Alfa, A. K.; Andreoli, S. P.; Ashuntantang, G.; Bernieh, B.; Brown, E.; Chen, Y.; Coppo, R.; Couchoud, C.; Cullis, B.; Douthat, W.; Eke, F. U.; Hemmelgarn, B.; Hou, F. F.; Levin, N. W.; Luyckx, V. A.; Morton, R. L.; Moosa, M. R.; Murtagh, F. E. M.; Richards, M.; Rondeau, E.; Schneditz, D.; Shah, K. D.; Tesar, V.; Yeates, K.; Garcia Garcia, G.	2020	Mar	Kidney Int Suppl (2011)	10	1	e63-e71	Irrelevant outcomes
Increasing peritoneal dialysis initiation worldwide: 'there are none so blind as those who will not see'	van Biesen, W.; Lameire, N.	2020		Nephrology Dialysis Transplantation	35	9	1458-1461	Qualitative study or narrative review
Videodialysis: a pilot experience of telecare for assisted peritoneal dialysis	Viglino, G.; Neri, L.; Barbieri, S.; Tortone, C.	2020	Feb	Journal of Nephrology	33	1	177-182	Irrelevant outcomes
Clinicians' experiences with remote patient monitoring in peritoneal dialysis: A semi-structured interview study	Walker, R. C.; Tong, A.; Howard, K.; Palmer, S. C.	2020	Mar	Peritoneal Dialysis International	40	2	202-208	Qualitative study or narrative review
Higher utilization of peritoneal dialysis following the executive order on advancing american kidney health	Weinhandl, E. D.; Gilbertson, D. T.; Wetmore, J. B.; Johansen, K. L.	2020		Journal of the American Society of Nephrology	31		415-416	Could not access full text
Complications and outcomes of urgent-start peritoneal dialysis in elderly patients with end-stage renal disease in China: a retrospective cohort study	Zang, X.; Du, X.; Li, L.; Mei, C.	2020	Mar 23	BMJ Open	10	3	e032849	Irrelevant or no intervention of interest
Understanding the Impact of Initial COVID-19 Restrictions on Physical Activity, Wellbeing and Quality of Life in Shielding Adults with End-Stage Renal Disease in the United Kingdom Dialysing at Home versus In-Centre and Their Experiences with Telemedicine	Antoun, J.; Brown, D. J.; Jones, D. J. W.; Sangala, N. C.; Lewis, R. J.; Shepherd, A. I.; McNarry, M. A.; Mackintosh, K. A.; Mason, L.; Corbett, J.; Saynor, Z. L.	2021	Mar 18	Int J Environ Res Public Health	18	6		Irrelevant outcomes
The use of virtual physician mentoring to enhance home dialysis knowledge and uptake	Ashley, J.; Abra, G.; Schiller, B.; Bennett, P. N.; Mehr, A. P.; Bargman, J. M.; Chan, C. T.	2021	Jul	Nephrology	26	7	569-577	Qualitative study or narrative review
Growing home dialysis: The Ontario Renal Network Home Dialysis Initiative 2012-2019	Blake, P. G.; McCormick, B. B.; Taji, L.; Jung, J. K. H.; Ip, J.; Gingras, J.; Boll, P.; McFarlane, P.; Pierratos, A.; Aziz, A.; Yeung, A.; Patel, M.; Cooper, R.	2021	Sep	Peritoneal Dialysis International	41	5	441-452	Qualitative study or narrative review
Choices in hemodialysis therapies: Variants, personalized therapy and application of evidence-based medicine	Canaud, B.; Stuard, S.; Laukhuf, F.; Yan, G.; Canabal, M. I. G.; Lim, P. S.; Kraus, M. A.	2021		Clinical Kidney Journal	14		I45-I58	Irrelevant outcomes
New organisational model of home hemodialysis: The experience of the province of belluno	Carlassara, L.; Pastori, G.; Savi, U.; Pasqualetto, M.; Giozzet, M.; Bandera, A.	2021		Nephrology Dialysis Transplantation	36	SUPPL 1	i493	Irrelevant outcomes
Epidemiology of Peritoneal Dialysis	Chopra, T. A.; Khan, S. F.; Rosner, M. H.	2021		Applied Peritoneal Dialysis: Improving Patient Outcomes			29-45	Irrelevant or no intervention of interest
International Society of Nephrology Global Kidney Health Atlas: structures, organization, and services for the management of kidney failure in Eastern and Central Europe	Dębska-Ślizień, A.; Bello, A. K.; Johnson, D. W.; Jha, V.; Harris, D. C. H.; Levin, A.; Tonelli, M.; Saad, S.; Zaidi, D.; Osman, M. A.; Ye, F.; Khan, M.; Lunney, M.; Okpechi, I. G.; Turan Kazancioglu, R.	2021		Kidney International Supplements	11	2	e24-e34	Irrelevant or no intervention of interest
Peritoneal Dialysis-Related Peritonitis: Rate, Clinical Outcomes and Patient Survival	Dzekova-Vidimliski, P.; Nikolov, I. G.; Gjorgjievski, N.; Selim, G.; Trajceska, L.; Stojanoska, A.; Rambabova-Bushljetik, I.; Simeonov, R.; Stojkovski, L.	2021	Dec 30	Pril (Makedon Akad Nauk Umet Odd Med Nauki)	42	3	47-55	Irrelevant or no intervention of interest
Multicenter registry analysis comparing survival on home hemodialysis and kidney transplant recipients in Australia and New Zealand	Ethier, I.; Cho, Y.; Hawley, C.; Pascoe, E. M.; Roberts, M. A.; Semple, D.; Nadeau-Fredette, A. C.; Wong, G.; Lim, W. H.; Sypek, M. P.; Viecelli, A. K.; Campbell, S.; van Eps, C.; Isbel, N. M.; Johnson, D. W.	2021	Oct	Nephrology Dialysis Transplantation	36	10	1937-1946	Irrelevant outcomes
Urgent-Start Peritoneal Dialysis	Ghaffari, A.; Hlaing, W. W.	2021		Applied Peritoneal Dialysis: Improving Patient Outcomes			159-174	Irrelevant or no intervention of interest
Nephrology in Australia	Gois, P. H. F.; Healy, H. G.; Ranganathan, D.; Mallett, A. J.; Webster, A. C.; Kanellis, J.; Barraclough, K.; Wainstein, M.; Johnson, D. W.; Kerr, P. G.	2021		Nephrology Worldwide			701-721	Irrelevant or no intervention of interest
Do remote dialysis services really cost more? An economic analysis of hospital and dialysis modality costs associated with dialysis services in urban, rural and remote settings	Gorham, G.; Howard, K.; Cunningham, J.; Barzi, F.; Lawton, P.; Cass, A.	2021	Jun	Bmc Health Services Research	21	1	14	Irrelevant or no intervention of interest
Transition of a home hemodialysis program to the Tablo system	Henner, D.	2021		Hemodialysis International	25	1	A3-A4	Irrelevant outcomes
Innovations to Increase Home Hemodialysis Utilization: The Transitional Care Unit	Hussein, W. F.; Bennett, P. N.; Schiller, B.	2021	Mar	Advances in Chronic Kidney Disease	28	2	178-183	Qualitative study or narrative review
Cost-Effectiveness of Home Hemodialysis With Bedside Portable Dialysis Machine "DIMI" in the United Arab Emirates	Jha, C. M.	2021	Oct	Cureus Journal of Medical Science	13	10	10	Irrelevant or no intervention of interest
Patient Peer-to-Peer Mentoring for Patients with Kidney Failure: Methods, Facilitators, and Lessons Learned	Kha-Moua, K.; Paulus, A. B.	2021	May-Jun	Nephrology Nursing Journal	48	3	227-235	Qualitative study or narrative review
Healthcare perspective on home hemodialysis use: Barriers and interventions	Knicely, D. H.; Abdel-Rahman, E. M.	2021		Journal of the American Society of Nephrology	32		800	Irrelevant outcomes
Challenging Assumptions of Outcomes and Costs Comparing Peritoneal and Hemodialysis	Lin, E.; Lung, K. I.; Chertow, G. M.; Bhattacharya, J.; Lakdawalla, D.	2021	Nov	Value in Health	24	11	1592-1602	Irrelevant or no intervention of interest
The impact of seasonality on crash starts and home dialysis use	Lin, E.; Lung, K. I.; Lakdawalla, D.	2021		Journal of the American Society of Nephrology	32		324	Irrelevant or no intervention of interest
Challenges of access to kidney care for children in low-resource settings	McCulloch, M.; Luyckx, V. A.; Cullis, B.; Davies, S. J.; Finkelstein, F. O.; Yap, H. K.; Feehally, J.; Smoyer, W. E.	2021	Jan	Nat Rev Nephrol	17	1	33-45	Irrelevant or no intervention of interest
[Urgent-start PD: a viable approach]	Nardelli, L.; Scalamogna, A.; Pisati, S.; Gallieni, M.; Messa, P.	2021	Apr 14	G Ital Nefrol	38	2		Irrelevant outcomes
Continued reduction in peritonitis rates in pediatric dialysis centers: results of the Standardizing Care to Improve Outcomes in Pediatric End Stage Renal Disease (SCOPE) Collaborative	Neu, A. M.; Richardson, T.; De Souza, H. G.; Mahon, A. R.; Keswani, M.; Zaritsky, J.; Munshi, R.; Swartz, S.; Sethna, C. B.; Somers, M. J. G.; Warady, B. A.; Scope Collaborative Participants	2021	Aug	Pediatric Nephrology	36	8	2383-2391	Irrelevant outcomes
Intelligent "Internet Plus" services in the first case of home hemodialysis in mainland China	Ni, Z. H.; Zhou, Y. J.; Lu, R. H.; Shen, J. X.; Zhao, L.; Jin, H. J.; Zhang, H. F.; Zhang, B.; Li, Z. Y.; Fang, Y.; Fang, W.; Wang, Q.; Gu, L. Y.; Zhang, W. M.; Zhang, J. D.; Mou, S.; Li, W. P.	2021	Oct	Hemodialysis International	25	4	E33-E39	Irrelevant outcomes
Remote monitoring of patients with automated peritoneal dialysis may improve clinical outcomes: Analysis by competing-risk regression models	Paniagua, R.; Avila, M.; Ramos, A.; Qureshi, A. R. T.; Lindholm, B.	2021		Journal of the American Society of Nephrology	32		327	Could not access full text
The association between prevalence of peritoneal dialysis vs. Hemodialysis and patients' home distance to dialysis-providing facilities	Pattharanitima, P.; El Shamy, O.; Chauhan, K.; Saha, A.; Wen, H. H.; Sharma, S.; Uribarri, J.; Chan, L.	2021		Journal of the American Society of Nephrology	32		286	Irrelevant or no intervention of interest
The Association between Prevalence of Peritoneal Dialysis versus Hemodialysis and Patients' Distance to Dialysis-Providing Facilities	Pattharanitima, P.; El Shamy, O.; Chauhan, K.; Saha, A.; Wen, H. H.; Sharma, S.; Uribarri, J.; Chan, L. L.	2021	Dec	Kidney360	2	12	1908-1916	Irrelevant outcomes
Mortality in Children Treated With Maintenance Peritoneal Dialysis: Findings From the International Pediatric Peritoneal Dialysis Network Registry	Ploos van Amstel, S.; Noordzij, M.; Borzych-Duzalka, D.; Chesnaye, N. C.; Xu, H.; Rees, L.; Ha, I. S.; Antonio, Z. L.; Hooman, N.; Wong, W.; Vondrak, K.; Yap, Y. C.; Patel, H.; Szczepanska, M.; Testa, S.; Galanti, M.; Kari, J. A.; Samaille, C.; Bakkaloglu, S. A.; Lai, W. M.; Rojas, L. F.; Diaz, M. S.; Basu, B.; Neu, A.; Warady, B. A.; Jager, K. J.; Schaefer, F.	2021	Sep	Am J Kidney Dis	78	3	380-390	Irrelevant outcomes
Why and how should we promote home dialysis for patients with end-stage kidney disease during and after the coronavirus 2019 disease pandemic? A French perspective	Rostoker, G.; Issad, B.; Fessi, H.; Massy, Z. A.	2021	Aug	J Nephrol	34	4	985-989	Qualitative study or narrative review
Early Referral to Nephrological Care and the Uptake of Peritoneal Dialysis. An Analysis of German Claims Data	Schellartz, I.; Mettang, S.; Shukri, A.; Scholten, N.; Pfaff, H.; Mettang, T.	2021	Aug	International Journal of Environmental Research and Public Health	18	16	10	Irrelevant or no intervention of interest
Challenges and Opportunities in Expanding Home Hemodialysis for 2025	Schreiber, M. J.; Chatoth, D. K.; Salenger, P.	2021	Mar	Advances in Chronic Kidney Disease	28	2	129-135	Qualitative study or narrative review
Opportunities in the cloud or pie in the sky? Current status and future perspectives of telemedicine in nephrology	Stauss, M.; Floyd, L.; Becker, S.; Ponnusamy, A.; Woywodt, A.	2021	Feb	Clinical Kidney Journal	14	2	492-506	Irrelevant outcomes
Survival, technique failure and associated factors in continuous ambulatory peritoneal dialysis: 11-years experience of a single unit from bangkok metropolitan	Sunthonsiri, L.; Siribamrungwong, M.	2021		Nephrology	26	SUPPL 1	41-42	Irrelevant outcomes
Peritoneal Dialysis	Teitelbaum, I.	2021	Nov	New England Journal of Medicine	385	19	1786-1795	Irrelevant or no intervention of interest
Effectiveness of a continuous interactive communication system for home care nursing assistance of peritoneal dialysis	Terada, K.; Yanagida, Y.; Yan, T.; Funakoshi, T.; Hirama, A.; Kashiwagi, T.; Sakai, Y.	2021	Jul	Renal Replacement Therapy	7	1	7	Irrelevant outcomes
Peritoneal dialysis supplemental telephone support program to reduce 90-day drop-out	Todd, L. B.; Gellens, M.; Mooney, A.; Mancini, A.	2021		Journal of the American Society of Nephrology	32		327-328	Could not access full text
[Comparative economic evaluation of renal replacement therapies in Argentina, Costa Rica, and UruguayAvaliação econômica comparativa de terapias de substituição renal na Argentina, na Costa Rica e no Uruguai]	Torales, S.; Berardo, J.; Hasdeu, S.; Esquivel, M. P.; Rosales, A.; Azofeifa, C.; Salazar, J.; Cerdas, M.; Gianneo, O.; Esteche, M.; Leguizamo, E.; Lemgruber, A.; Beltrán, M.; Caccavo, F.	2021		Rev Panam Salud Publica	45		e119	Irrelevant or no intervention of interest
Impact of medicare bundled dialysis payment on regional racial disparities in home dialysis utilization	Wang, V.; Zepel, L.; Coffman, C.; Diamantidis, C. J.; Scholle, S. H.; Maciejewski, M. L.	2021		Journal of the American Society of Nephrology	32		27	Could not access full text
Is home hemodialysis a practical option for older people?	Wu, H. H. L.; Nixon, A. C.; Dhaygude, A. P.; Jayanti, A.; Mitra, S.	2021	Oct	Hemodial Int	25	4	416-423	Irrelevant outcomes
Impact of time-varying center volume on technique failure and mortality in peritoneal dialysis	Yao, Y. H.; Chen, C. M.; Chou, Y. J.; Huang, N.	2021	Nov	Peritoneal Dialysis International	41	6	569-577	Irrelevant or no intervention of interest
The utility of remote patient management in peritoneal dialysis	Yeter, H. H.; Manani, S. M.; Ronco, C.	2021	Dec	Clin Kidney J	14	12	2483-2489	Irrelevant outcomes
Novel transitional care unit design achieves >50% home dialysis choice in incident esrd patients		2021		Journal of the American Society of Nephrology	32		323	Could not access full text
Impact of assistance on peritonitis due to breach in aseptic procedure in diabetic patients: A cohort study with the RDPLF data	B��chade, C.; Lanot, A.; Guillou��t, S.; Ficheux, M.; Boyer, A.; Lobbedez, T.	2022	Mar	Peritoneal Dialysis International	42	2	185-193	Irrelevant outcomes
ETC Model: How One Small Dialysis Organization Is Navigating Uncharted Policy Waters	Bhat, J. G.; Weiss, S.	2022	Jan	Adv Chronic Kidney Dis	29	1	45-51	Irrelevant or no intervention of interest
Impact of telehealth interventions added to peritoneal dialysis-care: a systematic review	Biebuyck, G. K. M.; Neradova, A.; de Fijter, C. W. H.; Jakulj, L.	2022	Aug	Bmc Nephrology	23	1	18	Qualitative study or narrative review
Availability of assisted peritoneal dialysis in Europe: call for increased and equal access	Brown, E. A.; Ekstrand, A.; Gallieni, M.; Gorr��n, M. R.; Gudmundsdottir, H.; Guedes, A. M.; Heidempergher, M.; Kitsche, B.; Lobbedez, T.; Lundstr��m, U. H.; McCarthy, K.; Mellotte, G. J.; Moranne, O.; Petras, D.; Povlsen, J.; Punzalan, S.; Wiesholzer, M.	2022	Oct	Nephrology Dialysis Transplantation	37	11	2080-2089	Qualitative study or narrative review
Supporting Shared Decision-Making and Home Dialysis in End-Stage Kidney Disease	Campbell-Montalvo, R.; Jia, H. G.; Shukla, A. M.	2022		International Journal of Nephrology and Renovascular Disease	15		229-237	Qualitative study or narrative review
The Effects of Implementing a Home Dialysis Project ECHO	Chan, C. T.; Mehrotra, R.; Rivara, M. B.; Concepcion, D.; Crampton, K.; Cassidy, R.; Pierce, N.; Wilkens, K. G.; Hutchinson, S.; Dommert-Breckler, B.; Joseph, J.; Montgomery, E.	2022		Journal of the American Society of Nephrology	33		6	Could not access full text
Changing landscape of dialysis withdrawal in patients with kidney failure: Implications for clinical practice	Chen, J. H. C.; Lim, W. H.; Howson, P.	2022		Nephrology	27	7	551-565	Irrelevant or no intervention of interest
Dialysis-network variability in home dialysis use not explained by patient characteristics: a national registry-based cohort study in France	Couchoud, C.; Béchade, C.; Kolko, A.; Baudoin, A. C.; Bayer, F.; Rabilloud, M.; Ecochard, R.; Lobbedez, T.; Rein Registry	2022	Sep	Nephrology Dialysis Transplantation	37	10	1962-1973	Irrelevant or no intervention of interest
Results of the European EDITH nephrologist survey on factors influencing treatment modality choice for end-stage kidney disease	De Jong, R. W.; Jager, K. J.; Vanholder, R. C.; Couchoud, C.; Murphy, M.; Rahmel, A.; Massy, Z. A.; Stel, V. S.	2022		Nephrology Dialysis Transplantation	37	1	126-138	Irrelevant outcomes
Impact of the Comprehensive ESRD Care Initiative on Nephrologists' Treatment of Patients With New-Onset Kidney Failure	Drewry, K.; Cummings, J.; Patzer, R.; Wilk, A.	2022		American Journal of Kidney Diseases	79	4	S86	Could not access full text
Representativeness of the PDOPPS cohort compared to the Australian PD population	Ethier, I.; Boudville, N.; McDonald, S.; Brown, F.; Kerr, P. G.; Walker, R.; Holt, S. G.; Badve, S. V.; Cho, Y.; Hawley, C.; Robison, L.; Reidlinger, D.; Milanzi, E.; Bieber, B.; McCullough, K.; Johnson, D. W.	2022	Jul	Peritoneal Dialysis International	42	4	403-414	Irrelevant or no intervention of interest
Safety and Efficacy of Short Daily Hemodialysis with Physidia S<SUP>3</SUP> System: Clinical Performance Assessment during the Training Period	Fessi, H.; Szelag, J. C.; Courivaud, C.; Nicoud, P.; Aguilera, D.; Gilbert, O.; Morena, M.; Thomas, M.; Canaud, B.; Cristol, J. P.	2022	Apr	Journal of Clinical Medicine	11	8	12	Irrelevant or no intervention of interest
Innovations in home hemodialysis	Gautier, N.; Ficheux, M.; Henri, P.; Lanot, A.; Béchade, C.; Allard, B.	2022	Dec	Nephrologie & Therapeutique	18	5	5S2-5S11	Irrelevant or no intervention of interest
[Not Available]	Gautier, N.; Ficheux, M.; Henri, P.; Lanot, A.; Béchade, C.; Allard, B.	2022	Dec	Nephrol Ther	18	5s1	5s2-5s11	Irrelevant or no intervention of interest
What Total Body Water Measurement Should Be Used for Prescribing the Dialysis Dose in Low-Flow Home Daily Dialysis?	Gautier, N.; Sampol, J.; Zagdoun, E.; Duquennoy, S.; Dione, D. J. P.; Edet, S.; Lobbedez, T.; Ficheux, M.	2022		Blood Purification	51	6	540-547	Irrelevant or no intervention of interest
The Large Kidney Care Organizations' Experience With the New Kidney Models	Giullian, J.; Becker, B.; Ketchersid, T.	2022	Jan	Advances in Chronic Kidney Disease	29	1	40-44	Qualitative study or narrative review
The Symptom Monitoring with Feedback Trial (SWIFT): protocol for a registry-based cluster randomised controlled trial in haemodialysis	Greenham, L.; Bennett, P. N.; Dansie, K.; Viecelli, A. K.; Jesudason, S.; Mister, R.; Smyth, B.; Westall, P.; Herzog, S.; Brown, C.; Handke, W.; Palmer, S. C.; Caskey, F. J.; Couchoud, C.; Simes, J.; McDonald, S. P.; Morton, R. L.	2022	May	Trials	23	1	13	Irrelevant or no intervention of interest
Peritoneal dialysis-first initiative in India: a cost-effectiveness analysis	Gupta, D.; Jyani, G.; Ramachandran, R.; Bahuguna, P.; Ameel, M.; Dahiya, B. B.; Kohli, H. S.; Prinja, S.; Jha, V.	2022	Jan	Clinical Kidney Journal	15	1	128-135	Irrelevant or no intervention of interest
STANDARDIZED SIMULATION EDUCATION PROGRAM WITHSUMMATIVE ASSESSMENT ON EXCHANGE PROCEDURE OF ULTRABAG SYSTEM FOR PERITONEAL DIALYSIS: INNOVATIONS IN PRACTICAL RECOMMENDATIONS	Ho, K. M.; Chan, Y. H.; Cheung, V.; Cheung, S. C. A.; So, S. S.; Chung, C. T.; Ng, W. Y. G.; So, H. K. E.; Chia, N. H.	2022		Nephrology Dialysis Transplantation	37	SUPPL 3	i766-i768	Irrelevant or no intervention of interest
Self-care or assisted PD: development of a new approach to evaluate manual peritoneal dialysis practice ability	Huang, J.; Gu, A.; Li, N.; He, Y.; Xie, W.; Fang, W.; Yuan, J.; Jiang, N.	2022	Dec	Ren Fail	44	1	1319-1325	Irrelevant outcomes
Present status of renal replacement therapy in lower-middle-income Asian countries: Cambodia, Myanmar, Laos, Vietnam, Mongolia, and Bhutan as of June 2019 (before COVID-19), from the interviews of leading doctors in every country: (duplicated English publication from "the special Japanese edition of educational lectures in the 64th annual meeting of the Japanese Society for Dialysis Therapy")	Hyodo, T.; Yamashita, A. C.; Hirawa, N.; Isaka, Y.; Nakamoto, H.; Shigematsu, T.	2022	Oct	Renal Replacement Therapy	8	1	15	Irrelevant outcomes
Current and Future Technologies to Enhance Acceptance of Peritoneal Dialysis	Jain, A.; Uribarri, J.	2022		Technological Advances in Care of Patients with Kidney Diseases			161-167	Irrelevant or no intervention of interest
Effect of ESRD Treatment Choices (ETC) on Home Dialysis Utilization Among Incident Dialysis Patients	Johansen, K. L.; Li, S.; Gilbertson, D. T.; Weinhandl, E. D.; Kou, C.; Knapp, C. D.; Wetmore, J. B.	2022		Journal of the American Society of Nephrology	33		6	Could not access full text
Design Requirements for a Monitoring System for a Mobile Hemodialysis Device: Patients' and Care Partners' Perspectives	Jónsdóttir, A. A.; Kessler, L. G.; Kim, J. E.	2022	Oct	Applied Sciences-Basel	12	19	16	Irrelevant outcomes
Nephrology Nurses' Perspectives for the Designs of Mobile Hemodialysis Devices: A Human Factors Engineering Approach	Jónsdóttir, A. A.; Lazo, G. R.; Kessler, L. G.; Smith, N. C.; Kim, J. E.	2022	Nov-Dec	Nephrology Nursing Journal	49	6	481-530	Irrelevant outcomes
Implementation of PDOPPS in a middle-income country: Early lessons from Thailand	Kanjanabuch, T.; Puapatanakul, P.; Halue, G.; Lorvinitnun, P.; Tangjittrong, K.; Pongpirul, K.; Narenpitak, S.; Boonyakrai, C.; Tatiyanupanwong, S.; Chieochanthanakij, R.; Treamtrakanpon, W.; Parinyasiri, U.; Lounseng, N.; Songviriyavithaya, P.; Sritippayawan, S.; Perl, J.; Pecoits-Filho, R.; Robinson, B.; Davies, S. J.; Johnson, D. W.; Tungsanga, K.	2022	Jan	Perit Dial Int	42	1	83-91	Irrelevant or no intervention of interest
A Comparison of US Medicare Expenditures for Hemodialysis and Peritoneal Dialysis	Kaplan, J. M.; Niu, J. B.; Ho, V. V.; Winkelmayer, W. C.; Erickson, K. F.	2022	Nov	Journal of the American Society of Nephrology	33	11	2059-2070	Irrelevant outcomes
Main Barriers to the Introduction of a Home Haemodialysis Programme in Poland: A Review of the Challenges for Implementation and Criteria for a Successful Programme	Kendzia, D.; Lima, F.; Zawierucha, J.; Busink, E.; Apel, C.; Malyszko, J. S.; Zebrowski, P.; Malyszko, J.	2022	Jul	Journal of Clinical Medicine	11	14	15	Irrelevant or no intervention of interest
Increased Access, Widened Inequities: Trends in Disparities in Peritoneal Dialysis Access, 2010-2020	Knapp, C. D.; Liu, J.; Guo, H.; Weinhandl, E. D.; Wetmore, J. B.; Johansen, K. L.	2022		Journal of the American Society of Nephrology	33		456-457	Could not access full text
Peritoneal dialysis first policy in Hong Kong for 35 years: Global impact	Li, P. K. T.; Lu, W. H.; Mak, S. K.; Boudville, N.; Yu, X. Q.; Wu, M. J.; Cheng, Y. L.; Chan, C. T.; Goh, B. L.; Tian, N.; Chow, K. M.; Lui, S. L.; Lo, W. K.	2022	Oct	Nephrology	27	10	787-794	Qualitative study or narrative review
Nephrologist Ownership of Dialysis Facilities and Dialysis Outcomes	Lin, E.; Kanter, G.; McCoy, M. S.; Lung, K. I.; Rapista, D.; Berns, J. S.	2022		Journal of the American Society of Nephrology	33		713	Could not access full text
Kidney Supportive Care in Peritoneal Dialysis: Developing a Person-Centered Kidney Disease Care Plan	Lu, E.; Chai, E.	2022	Feb	Kidney Medicine	4	2	11	Irrelevant outcomes
Optimization of the Chronic Kidney Disease-Peritoneal Dialysis App to Improve Care for Patients on Peritoneal Dialysis in Northeast Thailand: User-Centered Design Study	Lukkanalikitkul, E.; Kongpetch, S.; Chotmongkol, W.; Morley, M. G.; Anutrakulchai, S.; Srichan, C.; Thinkhamrop, B.; Chunghom, T.; Wiangnon, P.; Thinkhamrop, W.; Morley, K. E.	2022	Jul	Jmir Formative Research	6	7	14	Irrelevant outcomes
Dialysis Decision Making, Dialysis Experiences, and Illness Perceptions: A Qualitative Study of Pakistani Patients Receiving Maintenance Hemodialysis	Malik, S.; Allen, R. J.; Vachharajani, T. J.; Kluger, B.; Ahmad, I.; Saeed, F.	2022	Nov	Kidney Medicine	4	11	9	Irrelevant outcomes
In-Center Hemodialysis vs. Home Dialysis: Comparison of Choice of Dialysis Modality	Melena, I. L.; Brien, F. J. O.; Koester, L. A.	2022		Journal of the American Society of Nephrology	33		924	Irrelevant outcomes
The initial attempt at home hemodialysis in mainland China	Ni, Z.; Zhou, Y.; Lu, R.; Shen, J.; Gu, L.; Mou, S.; Zhao, L.; Zhang, H.; Zhang, B.; Fang, Y.; Fang, W.; Wang, Q.; Zhang, W.; Zhang, J.; Li, W.	2022	39052	BMC Nephrol	23	1	389	Irrelevant or no intervention of interest
The case for increased peritoneal dialysis utilization in low- and lower-middle-income countries	Okpechi, I. G.; Jha, V.; Cho, Y.; Ye, F.; Ijezie, C. I.; Jindal, K.; Klarenbach, S.; Makusidi, M. A.; Okpechi-Samuel, U. S.; Okwuonu, C.; Shah, N.; Thompson, S.; Tonelli, M.; Johnson, D. W.; Bello, A. K.	2022	May	Nephrology	27	5	391-403	Irrelevant or no intervention of interest
Addressing the Ethical Challenges of Providing Kidney Failure Care for Children: A Global Stance	Pais, P.; Wightman, A.	2022	Mar	Frontiers in Pediatrics	10		12	Irrelevant or no intervention of interest
Urgent-start Peritoneal dialysis, a challenge for the nephrologist	Palacios-Guillén, A.	2022		Revista Medica Herediana	33	4	286-291	Irrelevant or no intervention of interest
The DOPPS Practice Monitor-Peritoneal Dialysis (D PM-PD): From Practice to Policy and Policy to Practice	Perl, J.; Bieber, B.; Tu, C.; Pecoits-Filho, R.; Robinson, B. M.; Pisoni, R. L.	2022	Sep	American Journal of Kidney Diseases	80	3	301-303	Qualitative study or narrative review
Urgent vs. planned peritoneal dialysis initiation: complications and outcomes in the first year of therapy	Pilatti, M.; CatharinaTheodorovitz, V.; Hille, D.; Sevignani, G.; Ferreira, H. C.; Vieira, M. A.; Calice-Silva, V.; de Franca, P. H. C.	2022		Jornal Brasileiro De Nefrologia	44	4	482-489	Irrelevant or no intervention of interest
Assisted peritoneal dialysis performed by caregivers and its association with patient outcomes	Puapatanakul, P.; Kanjanabuch, T.; Tungsanga, K.; Cheawchanwattana, A.; Tangjittrong, K.; Lounseng, N.; Songviriyavithaya, P.; Zhao, J. H.; Wang, A. Y. M.; Shen, J.; Perl, J.; Davies, S. J.; Finkelstein, F. O.; Johnson, D. W.; Pdopps Steering Grp	2022	Nov	Peritoneal Dialysis International	42	6	602-614	Irrelevant or no intervention of interest
A dynamic Markov model to assess the cost-effectiveness of the Kidney Team at Home intervention in The Netherlands	Redeker, S.; Ismail, S.; Eeren, H. V.; Massey, E. K.; Weimar, W.; Oppe, M.; Busschbach, J.	2022		European Journal of Health Economics	23	4	597-606	Irrelevant outcomes
Financial Barriers to the Optimal Use of Peritoneal Dialysis in France and Europe, as in the United States	Rostoker, G.; Issad, B.	2022	Nov	J Am Soc Nephrol	33	11	2125-2126	Irrelevant outcomes
Appropriateness of the dialysis modality selection process: A cross-sectional study	Salas-Gama, K.; D��az-G��mez, J. M.; Ribas, I. B.	2022	Oct	Medicine	101	42	7	Irrelevant outcomes
Evaluation of the experience with the use of telemedicine in a home dialysis program-a qualitative and quantitative study	Scofano, R.; Monteiro, A.; Motta, L.	2022	May	Bmc Nephrology	23	1	9	Irrelevant outcomes
Impact of Inpatient Tele-Nephrology Treatment Outcomes in Rural Alabama	Seay, N. W.; Bean, K.; Rajasekaran, A.; Saigusa, T.; Krishna, V. N.; Chatham, A.; Cole, A. S.; Wallace, E. L.	2022		Journal of the American Society of Nephrology	33		733	Irrelevant or no intervention of interest
Is There an Ideal Recipe to Increase Home Dialysis Use? Is It Enough?	Shen, J. I.; Perl, J.	2022	Apr	Clinical Journal of the American Society of Nephrology	17	4	484-486	Qualitative study or narrative review
Factors Associated with Primary Care Provider (PCP) Use Among Home Dialysis Patients	Singh, R.; Ahn, J.; Demarco, M. M.; Jaar, B.	2022		Journal of Clinical and Translational Science	6		42	Irrelevant outcomes
Association of Primary Care Provider (PCP) Use With Mortality and Hospitalization Among Older Home Dialysis Patients	Singh, R.; Greer, R. C.; Plantinga, L.; Soman, S. S.; Choi, M. J.; McAdams-DeMarco, M.; Jaar, B. G.	2022		Journal of the American Society of Nephrology	33		922	Irrelevant outcomes
The role of different nephrology experts in informed shared decision-making for renal replacement therapy	Stoye, A.; Zimmer, J. M.; Girndt, M.; Mau, W.	2022	Sep	Journal of Renal Care	48	3	177-184	Irrelevant outcomes
A Survey of Environmental Sustainability Practices in Dialysis Facilities in Australia and New Zealand	Talbot, B.; Barraclough, K.; Sypek, M.; Gois, P.; Arnold, L.; McDonald, S.; Knight, J.	2022	Dec	Clinical Journal of the American Society of Nephrology	17	12	1792-1799	Irrelevant outcomes
Barriers to Dialysis Home Therapy Utilization: A Systematic Review	Trevizo-Nimeri, C.; Webber-Ritchey, K. J.; Aquino, E.; Simonovich, S. D.	2022	Jan-Feb	Nephrol Nurs J	49	1	29-27	Irrelevant or no intervention of interest
The Failed Kidney Beyond Redemption	Valentine, K. A.; Mosman, A.	2022	Apr	Physician Assistant Clinics	7	2	319-330	Irrelevant or no intervention of interest
Community Houses to Increase Access to Home Dialysis	Walker, R.; Palmer, S.	2022		Clinical Journal of the American Society of Nephrology	17	12	1820-1822	Qualitative study or narrative review
Simulating Strategies to Launch a Home Therapies Program in a Conventional Hemodialysis Facility	Weinhandl, E. D.; Dunning, S. C.; Saffer, T.; Aragon, M. A.	2022		Journal of the American Society of Nephrology	33		461-462	Could not access full text
Treatment Patterns and Characteristics of Dialysis Facilities Randomly Assigned to the Medicare End-Stage Renal Disease Treatment Choices Model	Wilk, A. S.; Drewry, K. M.; Zhang, R.; Pastan, S. O.; Thorsness, R.; Trivedi, A. N.; Patzer, R. E.	2022	Aug	Jama Network Open	5	8	11	Irrelevant outcomes
Telemedicine and Clinical Outcomes in Peritoneal Dialysis: A Propensity-Matched Study	Xu, X.; Ma, T. T.; Tian, X.; Li, S. M.; Pei, H. Y.; Zhao, J. H.; Zhang, Y.; Xiong, Z. B.; Liao, Y. M.; Li, Y.; Lin, Q. Z.; Hu, W. B.; Li, Y. L.; Zheng, Z. X.; Duan, L. P.; Fu, G.; Guo, S. S.; Zhang, B. R.; Yu, R.; Sun, F. Y.; Ma, X. Y.; Hao, L.; Liu, G. L.; Zhao, Z. Z.; Xiao, J.; Shen, Y. L.; Zhang, Y.; Du, X. Y.; Ji, T. R.; Wang, C. L.; Deng, L. R.; Yue, Y. L.; Chen, S. S.; Ma, Z. G.; Li, Y. P.;…	2022	Dec	American Journal of Nephrology	53	8-9	663-673	Irrelevant outcomes
Short-term effects of distance training on peritoneal dialysis-related complications during the transmission control of COVID-19 epidemic in China	Yang, J.; Zhao, L.; Dong, F.; Chen, T.; Zhou, M.; Xu, G.	2022	Jan	Clin Nephrol	97	1	39-45	Irrelevant outcomes
Should More Patients with Kidney Failure Bring Treatment Home? What We Have Learned from COVID-19	Yu, X.; Jha, V.; Nakamoto, H.	2022	Nov	Kidney Dis (Basel)	8	5	357-367	Irrelevant or no intervention of interest
Reduction in peritonitis rates: 18-year results from the most active pediatric peritoneal dialysis center in China	Zhai, Y.; Zhou, Q.; Fang, X.; Shen, X.; Chen, J.; Zhang, J.; Miao, Q.; Guo, W.; Cao, Q.; Rao, J.; Shen, Q.; Xu, H.	2022	Oct	Pediatr Nephrol	37	10	2437-2448	Irrelevant outcomes
Outcomes of Remote Patient Monitoring in Peritoneal Dialysis: A Meta-Analysis and Review of Practical Implications for COVID-19 Epidemics	Ali, H.; Mohamed, M. M.; F��l��p, T.; Hamer, R.	2023	Apr	Asaio Journal	69	4	E142-E148	Irrelevant outcomes
A review of residual kidney function in peritoneal dialysis patients	Alrowiyti, I. M.; Bargman, J.	2023		Indian Journal of Nephrology	33	4	239-246	Irrelevant or no intervention of interest
Registered Nurse in Home Dialysis Therapies and Future Implications	Bednarski, D.; Painter, D.; Pryor, L.; Villaran, T.; Walz, D.; Kurosaka, A. T.	2023	Jan-Feb	Nephrol Nurs J	50	1	13-21	Qualitative study or narrative review
Training practices and peritonitis rates in children on maintenance peritoneal dialysis: results from the Standardizing Care to Improve Outcomes in Pediatric End Stage Kidney Disease (SCOPE) collaborative	Begin, B.; Richardson, T.; Ehrlich, J.; Warady, B. A.; Neu, A. M.; Standardizing Care Improve, Outco	2023	Oct	Pediatric Nephrology	38	10	3401-3406	Irrelevant outcomes
Enhancing healthcare quality and outcomes for peritoneal dialysis patients in Thailand: An evaluation of key performance indicators and PDOPPS cohort representativeness	Boongird, S.; Phannajit, J.; Kanjanabuch, T.; Chuengsaman, P.; Dandecha, P.; Halue, G.; Lorvinitnun, P.; Boonyakrai, C.; Treamtrakanpon, W.; Tatiyanupanwong, S.; Lounseng, N.; Perl, J.; Johnson, D. W.; Pecoits-Filho, R.; Sritippayawan, S.; Tungsanga, K.; Kantachuvesiri, S.; Ophascharoensuk, V.	2023	Aug	Nephrology (Carlton)	28 Suppl 1		14-23	Irrelevant outcomes
A systematic review of the cost-effectiveness of renal replacement therapies, and consequences for decision-making in the end-stage renal disease treatment pathway	Busink, E.; Kendzia, D.; Kircelli, F.; Boeger, S.; Petrovic, J.; Smethurst, H.; Mitchell, S.; Apel, C.	2023	Apr	European Journal of Health Economics	24	3	377-392	Irrelevant or no intervention of interest
Evaluation of the Impact of Remote Monitoring Using the Sharesource Connectivity Platform on Adherence to Automated Peritoneal Dialysis in 51 Patients	Chang, M. Y.; Chi, P. J.; Wang, H. H.; Lee, Y. C.; Ho, L. C.; Wu, C. F.; Chen, C. Y.; Liou, H. H.; Hung, S. Y.	2023	Apr	Medical Science Monitor	29		9	Irrelevant or no intervention of interest
Impact of dialysis reimbursement policies on care outcomes in peritoneal dialysis patients in Taiwan	Chang, R. E.; Lin, S. P.; Myrtle, R. C.	2023	Jun	Health Policy	132		7	Irrelevant outcomes
Impact of dialysis reimbursement policies on care outcomes in peritoneal dialysis patients	Chang, R. E.; Lin, S. P.; Myrtle, R. C.	2023		Health Policy	132			Irrelevant outcomes
Systems Innovations to Increase Home Dialysis Utilization	Cheng, X. B. J.; Chan, C. T.	2023	Aug 31	Clin J Am Soc Nephrol	19	1	108-14	Qualitative study or narrative review
Telehealth survey of providers and caregivers of children on peritoneal dialysis during the COVID-19 pandemic	Clark, S. L.; Begin, B.; De Souza, H. G.; Mallett, K.; Hanna, M. G.; Richardson, T.; Esporas, M.; Bowie, A.; Taylor, K.; Reyes, L. C.; Hughey, M.; Neu, A.; Warady, B. A.	2023	Jan	Pediatric Nephrology	38	1	203-210	Irrelevant or no intervention of interest
Human Factors Testing of the Quanta Dialysis System for Self-Care Hemodialysis in the United States	Compton, K.; Gazella, M.; Gorbe, K. L.; Whitlock, R.; Bismarck, L.; Komenda, P.	2023		Journal of the American Society of Nephrology	34		1085	Irrelevant or no intervention of interest
Telehealth strategies in the care of people with chronic kidney disease: integrative review	de Almeida, O. A. E.; de Lima, M. E. F.; Santos, W. S.; Silva, B. L. M.	2023		Revista Latino-Americana De Enfermagem	31		18	Irrelevant outcomes
VALIDATION OF AN M-HEALTH TECHNOLOGY TO SUPPORT PATIENTS UNDERGOING PERITONEAL DIALYSIS	De Azevedo, A. L.; De Oliveira, J. G. R.; Dantas, R. T.; Lima, R. K. A.; Da Silva, G. B.; Rolim, K. M. C.	2023		Nephrology Dialysis Transplantation	38		i890-i891	Irrelevant or no intervention of interest
Factors Associated with Telehealth Utilization among Older African Americans in South Los Angeles during the COVID-19 Pandemic	Ekwegh, T.; Cobb, S.; Adinkrah, E. K.; Vargas, R.; Kibe, L. W.; Sanchez, H.; Waller, J.; Ameli, H.; Bazargan, M.	2023		International Journal of Environmental Research and Public Health	20	3		Irrelevant outcomes
A review of supportive care for older people with advanced chronic kidney disease	FitzGerald, T. J.; Joosten, H.; van Buren, M.; Vinen, K.; Brown, E. A.	2023	Mar	Clinical Kidney Journal	16	4	635-646	Irrelevant outcomes
Continuous quality improvement in peritoneal dialysis: Your questions answered	Hamidi, S.; Auguste, B. L.	2023	Jul	Peritoneal Dialysis International	43	4	292-300	Irrelevant or no intervention of interest
On Growing Home: A Single-Centre Experience with a Dedicated Peritoneal Dialysis Access Clinic	Hamidi, S.; Auguste, B. L.; Oliver, M. J.	2023		Journal of the American Society of Nephrology	34		1087	Could not access full text
Pathways to improve nephrologist comfort in managing patients on in-center or home self-care dialysis	Huang, M. H.; Johnson, A. V.; Pourafshar, N.; Malhotra, R.; Yang, J. S.; Shah, M. A.; Balogun, R.; Chopra, T.	2023	Jul	Hemodialysis International	27	3	204-211	Qualitative study or narrative review
Outcomes of an Assisted Peritoneal Dialysis Program in the United States	Hussein, W. F.; Chen, S.; Atwal, J.; Zheng, S.; Abra, G. E.	2023		Journal of the American Society of Nephrology	34		51	Could not access full text
Chronic Kidney Disease Care in Indonesia: Challenges and Opportunities	Hustrini, N. M.	2023	Jan	Acta Med Indones	55	1	1-3	Irrelevant outcomes
Peritoneal Dialysis Patient Training Program to Enhance independence and Prevent Complications: A Scoping Review	Jaelani, T. R.; Ibrahim, K.; Jonny, J.; Pratiwi, S. H.; Haroen, H.; Nursiswati, N.; Ramadhani, B. P.	2023		International Journal of Nephrology and Renovascular Disease	16		207-222	Qualitative study or narrative review
Pediatric peritoneal dialysis training program and its relationship to peritonitis: a study of the International Pediatric Peritoneal Dialysis Network	Kamath, N.; Borzych-Duzalka, D.; Kaur, A.; Neto, G.; Arbeiter, K.; Yap, Y. C.; Lahoche, A.; Eid, L.; Hooman, N.; Richardson, T.; Schaefer, F.; Warady, B. A.; Ippn Participants	2023	Dec	Pediatric Nephrology	38	12	4111-4118	Irrelevant outcomes
A Prospective, Multi-Center, Open-Label Assessment of Efficacy and Safety of the Quanta Dialysis System for Home Hemodialysis	Komenda, P.; Hussein, W. F.; Atray, N. K.; Bett, D. W.; Chan, C. T.; Diamond, M. J.; Green, G. B.; Gupta, N.; Karl, B. E.; Kattah, A. G.; Seek, M.; Watnick, S.; Weinhandl, E. D.; Whitlock, R.; Bismarck, L.; Gorbe, K. L.	2023		Journal of the American Society of Nephrology	34		177	Irrelevant or no intervention of interest
Provider Peritoneal Dialysis (PD) Education Can Increase Continuous Ambulatory Peritoneal Dialysis (CAPD) Utilization Without Increased Peritonitis	Kraus, M. A.; Lasky, R. A.; Ficociello, L.; Fisher, E. C.; Hussein, U. T.; Cabrera, L. O.; Thomas, R.; Waiblinger, P.	2023		Journal of the American Society of Nephrology	34		901	Could not access full text
Impact of peritoneal dialysis modality on patient and PD survival: A systematic review	Luo, P. T.; Li, W.; Li, X. Y.; Zhang, Y.; Du, B.; Cui, W. P.	2023	Mar	Peritoneal Dialysis International	43	2	128-138	Irrelevant outcomes
Economic evaluation of dialysis and comprehensive conservative care for chronic kidney disease using the ICECAP-O and EQ-5D-5L; a comparison of evaluation instruments	Moghadam, T. Z.; Powell, J.; Sharghi, A.; Zandian, H.	2023	Nov	Cost Effectiveness and Resource Allocation	21	1	16	Irrelevant outcomes
ANTIBIOTIC PROPHYLAXIS AT THE TIME OF THE PERITONEAL DIALYSIS CATHETER INSERTION	Nagra, D.; De Zan, F.; Shroff, R.	2023		Pediatric Nephrology	38		S66	Irrelevant or no intervention of interest
Institute of Nephrology	Naljayan, M. V.; Cecil, M.; McDevitt, T.; Weinstein, A. J.	2023		Journal of the American Society of Nephrology	34		422	Could not access full text
USING HOMEMADE PERITONEAL DIALYSIS FLUIDS ALLOWS SAVING LIVES OF CHILDREN WITH SEVERE ACUTE KIDNEY INJURY IN A LIMITED-RESOURCE SETTING	Nkoy, A.; Matoka, T.; Matondo, O.; Minimbu, O.; Mumaka, F.; Talu, F.; Musa, T.; Betukumesu, D.; Ndiyo, Y.; Kazadi, O.; Levtchenko, E.; Ekulu, P.	2023		Pediatric Nephrology	38		S67	Irrelevant outcomes
ADVANCES IN PERITONEAL DIALYSIS IN ACUTE KIDNEY INJURY	Ponce, D.; Zamoner, W.; Dias, D. B.; Banin, V.; Balbi, A. L.	2023	Nov-Dec	Revista De Investigacion Clinica-Clinical and Translational Investigation	75	6	327-336	Irrelevant or no intervention of interest
Deployment of a Digital Advance Care Planning Platform at an Accountable Care Organization	Roberts, R. L.; Mohan, D. P.; Cherry, K. D.; Sanky, S.; Huffman, T. R.; Lukasko, C.; Comito, A.; Hashemi, D.; Menn, Z. K.; Fofanova, T. Y.; Andrieni, J. D.	2023	Nov-Dec	Journal of the American Board of Family Medicine	36	6	966-975	Irrelevant outcomes
Translation, cross-cultural adaptation and validation of the EPOCH-RRT questionnaire "Empowering Patients On Choices For Renal Replacement Therapy" for the Brazilian context	Rodrigues, L. A. S.; Almeida, F. A. D.; Rodrigues, C. I. S.	2023		Jornal Brasileiro De Nefrologia	45	1	67-76	Irrelevant or no intervention of interest
Trends and Outcomes in Open vs. Laparoscopic Peritoneal Dialysis Catheter Placement from 2013 to 2018	Shah, A.; Hu, S. L.; Raker, C. A.	2023		Journal of the American Society of Nephrology	34		1087	Irrelevant or no intervention of interest
Impact of Dialysis Modality Selection Clinic	Shetty, A.	2023		Journal of the American Society of Nephrology	34		1090	Could not access full text
VARIABLES IMPACTING HOME DIALYSIS UTILIZATION AMONG AKF FINANCIAL ASSISTANCE RECIPIENTS	Spigler, M.; Paris, M.; Ku, E.; Gedney, N.; Andracchio, L.	2023	Apr	American Journal of Kidney Diseases	81	4	S103-S103	Irrelevant or no intervention of interest
Wearables in Nephrology: Fanciful Gadgetry or Prêt-à-Porter?	Stauss, M.; Htay, H.; Kooman, J. P.; Lindsay, T.; Woywodt, A.	2023		Sensors	23	3		Irrelevant outcomes
Hand Hygiene Behaviors Associated With Peritoneal Dialysis-Related Infection	Towannang, P.; Sriyuktasuth, A.; Wattanakitkrileart, D.; Kanjanabuch, T.	2023		Journal of Health Research	37	4	209-216	Irrelevant or no intervention of interest
Home hemodialysis technique survival: insights and challenges	Tran, E.; Karadjian, O.; Chan, C. T.; Trinh, E.	2023	Jul	Bmc Nephrology	24	1	9	Qualitative study or narrative review
Peritoneal dialysis training performed remotely: results and comparison with Home Training	Viglino, G.; Neri, L.; Barbieri, S.; Tortone, C.	2023	Jan	Clinical and Experimental Nephrology	27	1	72-78	Irrelevant outcomes
System-Level Strategies to Improve Home Dialysis	Watnick, S.; Blake, P. G.; Mehrotra, R.; Mendu, M.; Roberts, G.; Tummalapalli, S. L.; Weiner, D. E.; Butler, C. R.	2023	Dec	Clinical Journal of the American Society of Nephrology	18	12	1616-1625	Qualitative study or narrative review
Successful Home Hemodialysis Programs: An Exploration of Key Nursing Care Processes	Wilson, B.; Crandall, J.; Harwood, L.	2023	May-Jun	Nephrology Nursing Journal	50	3	215-224	Qualitative study or narrative review
WCN23-0149 DIALYSIS EDUCATION AND OPTIONS FOR LATE PRESENTERS - AN ON-GOING DILEMMA	Zhang, Y.; Baharani, J.	2023		Kidney International Reports	8	3	S284	Irrelevant or no intervention of interest
WCN24-1479 AN EXPLORATORY STUDY TO ASSESS ACCEPTANCE AND USABILITY OF SMARTPHONE-BASED PATIENT APPLICATION IN CHRONIC KIDNEY DISEASE AND PERITONEAL DIALYSIS	Aguilar, R.; Jain, A.; Gow, S.; Vtr, V.; Raj, S.; Cs, A.; Kaliappan, R.; Fernandes, J.; Arya, P.; Gori, M.; Venkataraya, S.; Foo, M.; Htay, H.	2024		Kidney International Reports	9	4	S554-S555	Irrelevant outcomes
[Substitution treatments for chronic kidney disease in geriatrics: dialysis, transplantation and medical treatment without dialysis]	Ailioaie, O.; Essig, M.; Levassort, H.	2024	Mar-Apr	Soins Gerontol	29	166	14-20	Irrelevant or no intervention of interest
Designing for Improved Patient Experiences in Home Dialysis: Usability and User Experience Findings From User-Based Evaluation Study With Patients With Chronic Conditions	Aspelund, A.; Valkonen, P.; Viitanen, J.; Rauta, V.	2024	41760	JMIR Hum Factors	11		e53691	Irrelevant outcomes
Effectiveness of mindfulness-based interventions delivered via technology versus therapist among patients on peritoneal dialysis at an outpatient clinic in Singapore	Aw, M. Y.; Henderson, S.; Chan, Y. H.; Doshi, K.; Htay, H.; Agus, N.; Yan, W. S.; Foo, M.; Aloweni, F.	2024	Apr	International Journal of Nursing Practice	30	2	14	Irrelevant outcomes
Comparison of young and old patients on peritoneal dialysis: A retrospective observational study	Çankaya, E.; Altunok, M.	2024	Mar-Apr	Semin Dial	37	2	153-160	Irrelevant outcomes
Development of PD in lower-income countries: a rational solution for the management of AKI and ESKD	Cullis, B.; McCulloch, M.; Finkelstein, F. O.	2024		Kidney International	105	5	953-959	Qualitative study or narrative review
Association between hyponatremia, inflammation, and mortality in patients undergoing peritoneal dialysis: A nationwide observations	Erdogan, B.; Ata, N.; Caglayan, M.; Goezuekara, M. G.; Gemcioglu, E.; Coskun, F.; Yilmaz, N.; Celik, O.; Ayvali, M. O.; Ulgu, M. M.; Birinci, S.	2024	Apr	Therapeutic Apheresis and Dialysis	28	2	265-271	Irrelevant or no intervention of interest
WCN24-1198 WHAT IS THE IMPORTANCE OF PROMs ON DIALYSIS FOR KIDNEY HEALTHCARE PROVIDERS?	Kazancioglu, R.; Gursu, M.; Elcioglu, O. C.; Sayan, C.; Tak, A. Y.; Kurban, E.	2024		Kidney International Reports	9	4	S310-S311	Irrelevant or no intervention of interest
Twenty years of the French Renal Epidemiology and Information Network	Kazes, I.; Solignac, J.; Lassalle, M.; Mercadal, L.; Couchoud, C.; Rein Registry	2024	Jan	Clinical Kidney Journal	17	1	12	Irrelevant outcomes
The association of home blood pressure with all-cause mortality in hemodialysis patients: A prospective observational study	Kontogiorgos, I.; Georgianos, P. I.; Tsikliras, N. C.; Leonidou, K.; Vaios, V.; Roumeliotis, S.; Karpetas, A.; Kantartzi, K.; Panagoutsos, S.; Liakopoulos, V.	2024	May 14	Ther Apher Dial				Irrelevant outcomes
Increased Uptake of Peritoneal Dialysis after Inclusion of Peritoneal Dialysis in Mukhyamantri Vishesh Swasthya Sahayata Yojana in Chhattisgarh	Kumar, A. V. V.; Rathore, V.; Badge, R.; Sharma, A.; Singh, N.; Jain, K.	2024	Mar-Apr	Indian J Nephrol	34	2	201-202	Qualitative study or narrative review
Prediction Models Using Decision Tree and Logistic Regression Method for Predicting Hospital Revisits in Peritoneal Dialysis Patients	Lin, S. J.; Liu, C. C.; Tsai, D. M. T.; Shih, Y. H.; Lin, C. L.; Hsu, Y. C.	2024	Mar	Diagnostics	14	6	13	Irrelevant or no intervention of interest
Research hotspots and development trends in volume management of peritoneal dialysis patients: a bibliometrics and visual analysis up to 2022	Liu, T. T.; Zhao, D.; Huang, J. Y.; Gu, A. P.; Liu, Q.; Fang, W.; Gu, L. Y.; Zhang, H. F.	2024	May	International Urology and Nephrology	56	5	1721-1731	Irrelevant outcomes
Policy and Payment Decisions on Peritoneal Dialysis in the United States: A Review	Lokhande, A.; Painter, D. F.; Vogt, B.; Shah, A. K.	2024	2024 Feb	Medical Care Research and Review			13	Qualitative study or narrative review
Patient Training and Patient Safety in Home Hemodialysis	Platnich, J. M.; Pauly, R. P.	2024	2024 Jan	Clinical Journal of the American Society of Nephrology			6	Irrelevant outcomes
Peritoneal Dialysis	Sachdeva, B.; Zulfiqar, H.; Aeddula, N. R.	2024		StatPearls				Irrelevant or no intervention of interest
Privatization and Oligopolies of the Renal Replacement Therapy Sector on Contemporary Capitalism: A Systematic Review and the Brazilian Scenario	Samaan, F.; Mendes, Á; Carnut, L.	2024		Clinicoecon Outcomes Res	16		417-435	Irrelevant outcomes
Service Utilization Patterns and Direct Medical Costs of Hospitalization in Patients With Renal Failure Before and After Initiating Home Peritoneal Dialysis	Torres-Toledano, M.; Granados-Garcia, V.; Cortes-Sanabria, L.; Cueto-Manzano, A. M.; Flores, Y. N.; Salmeron, J.	2024	May	Value in Health Regional Issues	41		114-122	Irrelevant outcomes
Nephroscope-assisted single-trocar insertion of peritoneal dialysis catheter prolongs the usage period of catheter compared with laparoscopic technique: Ten-year experience of a single-center	Yang, H. C.; Hsieh, H. C.; Liao, P. C.; Chang, L. W.; Hu, J. C.; Hung, S. C.; Lin, C. Y.; Wang, S. C.; Chen, C. C.; Yang, C. K.; Wang, S. S.; Chen, C. S.; Lu, K.; Li, J. R.; Cheng, C. L.; Chiu, K. Y.	2024	Jan	Asian Journal of Surgery	47	1	303-309	Irrelevant or no intervention of interest
Frequent Home Hemodialysis in a 22.5-kg Pediatric Patient	Kaspar, C.; Xiao, N.; Bholah, R.; Bunchman, T. E.; Lo, M.	2020			41	1-3	236-236	Irrelevant outcomes
Changing ethnic and clinical trends and factors associated with successful home haemodialysis at Auckland District Health Board	J. Y, Beig; D. J, Semple					83	2-2	Irrelevant or no intervention of interest
